# Supplementary material for: Anandamide Alters Glycolytic Activity in Streptococcus mutans: Metabolomics and Stable Isotope Labeling Study
Source: Int J Mol Sci. 2025 Aug 29;26(17):8401. doi: 10.3390/ijms26178401 (PMC12429060; doi:10.3390/ijms26178401)
Supplement: Supplementary file 1 [file ijms-26-08401-s001.zip]

Archive with 8 entries (8 files):
- Figure S1.pdf
- Table S1_Identified Metabolites Intracellular_Untargeted.csv
- Table S2_Volcano 1H.csv
- Table S3_Volcano 6H.csv
- Table S4_Pathway_results 1H.csv
- Table S5_Pathway_results 6H.csv
- Table S6_Identified Metabolites Intracellular_Tracing Experiment.xlsx
- Table S7_Identified Metabolites in Growth Media_Tracing Experiment.xlsx
