# Supplementary material for: Anandamide Alters Glycolytic Activity in Streptococcus mutans: Metabolomics and Stable Isotope Labeling Study
Source: Int J Mol Sci. 2025 Aug 29;26(17):8401. doi: 10.3390/ijms26178401 (PMC12429060; doi:10.3390/ijms26178401)
Supplement: Supplementary file 1 [file ijms-26-08401-s001.zip › Table S1_Identified Metabolites Intracellular_Untargeted.csv]

Name	Formula	m/z	RT [min]	AEA_1Hr,1	AEA_1Hr,2	AEA_1Hr,3	AEA_1Hr,4	AEA_1Hr,5	AEA_1Hr,6	AEA_6Hr,1	AEA_6Hr,2	AEA_6Hr,3	AEA_6Hr,4	AEA_6Hr,5	AEA_6Hr,6	Control_1H,1	Control_1H,2	Control_1H,3	Control_1H,4	Control_1H,5	Control_1H,6	Control_6H,1	Control_6H,2	Control_6H,3	Control_6H,4	Control_6H,5	Control_6H,6
Groups				AEA_1Hr	AEA_1Hr	AEA_1Hr	AEA_1Hr	AEA_1Hr	AEA_1Hr	AEA_6Hr	AEA_6Hr	AEA_6Hr	AEA_6Hr	AEA_6Hr	AEA_6Hr	Control_1H	Control_1H	Control_1H	Control_1H	Control_1H	Control_1H	Control_6H	Control_6H	Control_6H	Control_6H	Control_6H	Control_6H
?-L-Glutamyl-L-glutamic acid	C10 H16 N2 O7	277.10192	6.027	495371.9148	1368369.94	1811810.131	1856161.057	1519614.91	1148047.141	48552239.06	61284413.92	23916131.57	29391916.69	38470830.51	28964698.78	1189160.611	1695980.988	2047092.768	1457393.92	2992235.722	1098992.234	33801046.32	43073337.21	30869695.12	37192826.59	29714789.18	34808571.83
?-Glutamylcysteine	C8 H14 N2 O5 S	249.05555	8.25	557670.4062	1011871.164	1339816.994	1468520.786	1146051.003	933078.2809	22659620.56	28413233.97	18900602.58	19358038.85	21734852.25	18458013.56	2423750.083	3434854.513	3697029.769	3880902.31	5261304.397	1787899.78	10369759.15	10925346.88	8933531.679	9408721.933	9701132.489	10921790.01
XANTHOSINE-MONOPHOSPHATE	C10 H13 N4 O9 P	363.03575	12.413	45193.73866	99404.377	106059.6826	133911.2143	120118.2376	78407.93273	1212874.654	1657579.331	623019.7965	750523.6665	1459830.059	724905.755	544357.4128	729365.6277	1295523.244	623589.5808	1523443.381	546713.2373	3885861.497	3954035.877	4227144.291	4088278.405	4303007.948	4283519.751
XANTHOSINE	C10 H12 N4 O6	283.06906	4.473	100034.8821	287097.2477	410353.3871	255001.6233	317614.8626	157682.8641	3353452.091	4136957.965	1717808.869	1749318.499	3405295.644	1820439.498	1478742.612	1940718.433	3502795.545	1464845.478	3483945.79	1357207.23	15029244.27	14526774.7	16299294.01	14853076.68	16588376.97	17674633.47
XANTHINE	C5 H4 N4 O2	153.04049	4.477	119234.4035	267392.9114	417877.2623	241931.0749	270344.5524	140128.2922	2626835.413	3698734.828	1615421.762	1712749.558	2660013.197	1814537.091	1534420.039	1859974.075	2863229.685	1581232.255	3388107.341	1298142.518	11780881.09	10281960.38	12461154.95	10840882.47	12031535.01	13069584.97
Valylproline	C10 H18 N2 O3	215.13883	1.78	1510070.682	3365512.965	10404462.75	3061919.264	7364729.286	1904469.638	184214291.7	182697122.2	50829276.9	56350387.3	96175932.16	47833217.5	4825808.254	7680129.295	11001932.45	6975842.005	8177544.053	5257405.955	576135097.6	603500913.2	550064555	573113932.9	471846808.7	566734531.1
URIDINE MONOPHOSPHATE	C9 H13 N2 O9 P	323.02946	9.801	438218.5717	707705.2728	1216619.054	929210.283	773323.1873	691461.3807	26886400.07	28087554.77	24250365.22	27354774.21	29763816.8	27021769.16	2907638.767	3609737.729	3240640.158	5447693.873	4658654.874	1613923.542	28807913.07	35382367.97	43561298.83	29932031.45	30583871.76	27980913.28
URIDINE DIPHOSPHATE-N-ACETYLGLUCOSAMINE	C17 H27 N3 O17 P2	606.07521	10.244	2048503.775	3849813.147	4524980.207	6201778.325	4295960.377	3223351.136	44149298.4	57094507.64	40380469.35	52404431.42	53074175.18	43935582.35	4575317.134	7859067.73	5971531.945	7933455.621	11853306.21	4207247.924	148287197.5	170325058.2	142360812	159232452	148500656.4	151972586.3
URIDINE DIPHOSPHATE-N-ACETYLGALACTOSAMINE	C17 H27 N3 O17 P2	606.07532	10.569	48890.76734	122044.4764	192471.0585	208078.7526	118797.9355	136082.6328	2652022.576	3690355.236	2472820.372	3516053.08	3975660.276	3254683.134	166860.6353	235260.6724	220335.9095	238362.4151	359756.0275	125965.3594	8278593.982	10208956.73	9678197.597	10091752.21	8995441.159	8581218.769
URIDINE DIPHOSPHATE GLUCOSE	C15 H24 N2 O17 P2	565.04934	11.126	2002933.985	4133032.889	6303312.849	5248900.95	5202173.601	2478135.225	131578840.2	149469478.6	111853640.7	120770463.5	142237771	113751202.1	8469514.777	15913864.65	20990095.41	16503005.29	28121423.21	8856976.424	375232680.6	437743111.7	384582016.5	409428786	347660463.5	385404039.8
URIDINE 5'-DIPHOSPHATE	C9 H14 N2 O12 P2	405.00802	11.13	636862.3431	1183024.595	1277630.114	1387622.815	1303251.658	865864.3405	23035336.73	27344930.91	19211747.29	19547068.18	23481812.56	18922711.67	1969460.919	3079043.641	3460427.896	3876441.379	5169416.606	2139561.583	83744982.19	95864870	86126967.95	88477396.88	75772231.49	82885133.98
URIDINE	C9 H12 N2 O6	243.06282	3.151	130707.8987	479661.791	2351421.547	307016.7934	1501011.808	197147.397	4264001.404	5085801.032	4519720.233	4136505.87	4698232.146	4025489.647	965024.4974	1450809.495	2062813.218	922108.4426	1365952.545	850283.46	3123852.24	3549084.089	3527004.159	2857020.307	3121467.306	3621920.523
URACIL	C4 H4 N2 O2	111.02044	2.995	356318.4241	927820.7188	943645.0356	1247378.761	1659192.555	595540.9247	14444039.33	19753686.37	7378530.55	7650545.843	9656901.832	7132520.778	2118284.592	2047735.509	460862.6712	1112874.073	1972275.181	272499.2807	3308535.839	3080527.437	4073462.184	3558336.857	3602556.127	3087603.009
TYROSINE	C9 H11 N O3	182.08102	5.364	11932562.48	52934844.65	272758722.5	32876836.8	208925728.4	21785829.04	71657890.5	68780451.28	73486603.02	48678126.08	87335257.05	88568550.97	32950055.6	88681394.68	214364314.9	39810994.64	87311243.67	88034714.82	45888325.49	64550784.22	55185191.12	57276803.2	53781742.68	59850658.35
TYRAMINE	C8 H11 N O	138.09156	8.126	986290.5124	2202220.796	2759091.675	1226755.466	1947493.855	1128478.514	123789833.9	145085281.8	94210405.73	91215608.21	101465002.4	104412671.7	13293989.09	12677707.13	13512261.38	12629587.19	11880719.67	7584841.035	62400569	81722550.6	77231515.32	82723984.31	73895621.08	83736931.78
TRYPTOPHAN	C11 H12 N2 O2	205.09711	4.177	16684837.94	69172018.26	336547926.2	42019277.93	239709716.3	28157248.02	174471863.5	199880669.4	186335198	135716612.9	167090623.9	215746482.4	39376937.47	115438896.6	269091313.6	57699132.73	107591683.6	110952833.6	201166184.4	259883734.6	258119141.1	263383676.6	231234727.7	253388081.3
Tretinoin	C20 H28 O2	299.20255	1.474	135636.3628	155293.5571	134246.7418	229585.6308	178855.6797	224120.8253	4457764.519	3938758.095	1679921.939	1852832.856	2304764.878	1156155.121	224309.9204	226466.3583	564836.458	352267.0354	413903.6366	231233.1686	16785537.4	18138405.17	17844306.28	16650034.82	16680921.92	17130609.49
TREHALOSE	C12 H22 O11	341.10987	9.581	834434.4571	3147634.759	16151200.55	1848095.344	14100306.62	1265091.646	4041639.27	4901301.131	2396096.713	3131763.847	4672845.773	1939557.081	1960064.96	1800942.674	3868268.174	630747.7263	1445331.106	1960504.083	16550876.35	58737546.94	131261829.3	53711383	61177224.01	28532836.29
trans-3-Indoleacrylic acid	C11 H9 N O2	188.0704	4.178	11677142.96	51650185.32	254075127.5	30011986.32	177594789	19714971.04	131108845.2	145344187.1	142264567.3	96666379.35	121135990.4	159192632	28776834.02	85660648.22	199065307.5	42647715.34	79108914.65	82017395.76	152559163.4	199327611.6	198416221.4	197585850.4	174663780	189066696.1
THYMIDINE-MONOPHOSPHATE	C10 H15 N2 O8 P	321.05015	6.584	102739.4278	146301.7671	252462.3324	96069.7517	196450.8832	100819.2832	5386123.269	7257388.465	3638643.632	3287686.539	4249851.729	3857248.655	348602.4522	406415.5813	640349.5531	461128.0801	645081.0144	139748.4647	11928998.13	9942289.067	11638744.38	8607906.254	8637085.785	8073769.573
THREONINE	C4 H9 N O3	120.06567	6.65	31797604.77	139398336.7	650253443	91031899.78	453399635.2	61555164.03	1389598058	1649360851	824197476	834910589	1110023406	1040847947	108438795.1	279016757.8	601398175.8	130604868.7	322769726.5	252702217.1	2175719449	2874490318	2651745070	2769217959	2349182571	2499392730
THIAMINE PYROPHOSPHATE	C12 H18 N4 O7 P2 S	425.04278	9.812	226359.0149	532719.2276	737613.5161	719183.8415	708384.1196	314056.7563	2197269.177	2928345.392	2288896.838	2595994.518	2784914.491	2111078.544	841941.7871	1277691.556	1253368.179	1277206.943	1855206.475	771678.2712	1185566.208	1851690.793	2375930.729	2208567.426	1992047.476	1499061.966
Theophylline	C7 H8 N4 O2	179.05632	4.909	665517.6667	3106479.636	18276699.09	1587270.497	12397965.7	1120648.686	6509238.193	7712678.309	6580486.043	3654638.15	5223256.504	5564224.242	2105126.544	4564619.071	13231136.42	1759824.064	4179123.481	4524709.812	13548606.26	15213856.64	17280596.03	17027063.02	15036788.73	14885077.96
tert-Butyl N-[1-(aminocarbonyl)-3-methylbutyl]carbamate	C11 H22 N2 O3	231.17003	1.64	3687938.891	14306266.06	87857459.9	6386501.528	53352750.45	3767960.405	18365390.42	15262246.92	25062232.6	10406546.72	14454945.38	21148441.61	8026359.596	29301326.64	70729018.73	12135067.32	25439339.52	32011908.76	31412836.52	42759439.19	43386339.67	43946188.4	31197705.12	45640733.73
Sucrose	C12 H22 O11	341.10991	10.754	405928.246	267864.1842	329806.953	489309.2692	203641.3391	197258.5097	4614524.824	5630189.884	3444024.764	3467970.844	4379969.31	3423153.038	380320.9446	602873.0622	445002.2113	875278.7987	486900.6849	471789.7762	4986122.539	5220426.012	5530098.673	4796250.91	5223608.245	5286961.857
STACHYOSE	C24 H42 O21	665.21628	11.296	111562.9316	118370.0687	273276.3643	149295.858	186018.3925	94796.36504	998245.1414	1173806.021	986482.2274	823044.1275	1092469.161	1036576.571	396411.3623	523728.0056	401452.7657	1426006.655	378965.4428	318767.7805	2332986.034	2356199.13	2169086.942	2196507.789	2012306.125	2226743.968
SERINE	C3 H7 N O3	106.05007	8.645	4949329.487	16603112.96	82838059	9815462.863	59699212.1	7068311.469	85529668.78	98927990.28	65017757.59	54738206.57	72774719	67063026.29	14352561.61	32159542.64	71336700.93	17645198.75	31479465.74	32423182.05	169301676.9	160593482.9	111994837.9	151194291.8	142233255.6	163294976
SARCOSINE	C3 H7 N O2	90.05491	7.426	37278546.56	111895742.4	411412057	94078046.84	291305867.4	68097674.65	1193760016	1370278381	736829979.8	793301917.6	965616218.6	883271791.7	111959832.3	210288497.4	385803654.3	139682084.6	242853928.7	170020373.9	1368254717	1684124252	1712723518	1640603147	1517269081	1569557213
S-Adenosylmethionine	C15 H22 N6 O5 S	399.14257	10.234	2226824.149	3808750.697	1071547.828	5747116	1175987.247	3419760.323	2928695.562	2872566.575	2385674.729	2259407.546	2777363.062	2205603.251	3206341.286	2282624.642	1439126.006	2211577.974	2131075.236	1796205.186	15758156.67	20759029.97	18089962.16	20911058.91	14372167.25	16890069.14
RIBOFLAVIN	C17 H20 N4 O6	377.14386	2.771	168684.5012	232229.5073	223672.9845	359996.7146	280265.9796	237643.2281	310620.0155	469933.9342	347840.2461	465838.4214	391446.7106	294953.7608	465115.7921	676126.7953	388820.085	546668.9439	498278.7121	284215.8757	437008.9612	392709.4463	123885.3735	282043.321	192681.007	298401.4576
RAFFINOSE	C18 H32 O16	503.16223	10.48	174966.1535	299808.7986	1033510.1	416282.5496	591177.086	194330.816	1508552.274	1070373.946	759124.123	701697.3334	961948.457	1173328.781	667183.1603	907533.0628	857849.6432	1661167.998	590143.1658	652672.7211	2394600.958	2694243.874	2353563.449	2209094.043	2390132.565	2029878.936
QUINATE	C7 H12 O6	191.05639	4.454	522016.2244	546735.2755	767429.4779	536303.9496	662600.2743	564397.3976	10270108.04	12158487.73	6292966.742	6868727.57	8914265.87	6493940.896	866938.0251	794978.1467	906546.4236	501463.9984	1142924.167	512177.9685	2669424.488	2423653.468	2468272.565	2282796.246	2360152.804	2220848.317
Pyruvic acid	C3 H4 O3	87.00881	2.466	2426222.849	4203234.576	4590257.01	4946358.104	2315417.078	2889792.18	87727878.2	101953105.8	69282738.38	53298450.91	93397845.48	54544488.38	6354594.996	5314940.364	7398101.179	9579858.356	6701119.753	2820412.377	121834315.5	116344000.2	76976469.79	101129042.3	103494648.9	120872420.8
Prolylleucine	C11 H20 N2 O3	229.1543	2.463	3474067.981	11489523.81	29711283.55	10274090.9	24302629.64	5651215.151	183329387.4	230957713.6	95517130.65	94237497.16	112051612	99205492.81	12464435.43	23883401.92	39027172.98	16923901.77	27418262.65	17685611.23	364859020.4	403460605.7	322301286.3	382043553.1	338483099	430054253.3
PROLINE	C5 H9 N O2	116.07071	4.964	77422543.63	226519959.5	850758663.1	191425950.7	594179401.3	128741179.8	3174290617	3951725836	1791347735	1993952936	2617690078	2223085347	219156261.4	381892419.2	755944267.4	269271483.7	485757359.6	308951448.6	2633270491	4061132635	3727560123	3714781060	3194419286	3307877511
Prolinamide	C5 H10 N2 O	115.08675	3.166	1648953.174	5451217.886	35345645	3294351.897	22766208.75	2180351.075	4289156.582	2953282.263	9127624.466	2898389.118	4170389.287	12090983.02	3396987.923	13620154.58	28723633.91	4070365.116	9408091.41	11031917.62	4803772.716	7810741.333	6639456.408	7444802.163	5199413.63	9794730.852
PIPECOLATE	C6 H11 N O2	130.08653	4.691	3526489.832	6248692.721	20266463.9	4061330.845	14309214.67	3616797.442	10812188.6	11366582.08	9010941.819	8081498.111	10495487.01	11282694.65	5656729.892	7196039.697	16547391.68	5179535.362	8225044.103	7781246.249	11455568.3	18762611.02	17541166.2	15831697.02	14670967.43	15777731.52
Pimozide	C28 H29 F2 N3 O	462.23689	8.481	570869.909	2653160.766	22994795.28	1871255.244	12736576.8	828180.1977	595240.0522	730569.0523	5228759.981	505178.1486	751326.0323	4783363.295	1637445.415	7085006.892	16648539.07	1994486.704	5567992.988	5912636.472	1991541.727	2688646.43	3092412.014	3893673.66	3207700.344	4500441.099
Pilocarpine	C11 H16 N2 O2	209.12857	2.768	257034.0936	575357.388	458360.8441	425156.5054	546686.3275	448881.1432	13976267.97	17518754	6871823.291	6828640.057	10291119.68	6514936.335	403030.7744	549424.1589	723820.0978	547535.734	614229.2055	501440.5541	28986287.63	29992239.67	27000161.8	27236574.7	26741627.02	28297259.65
Picolinic acid	C6 H5 N O2	124.03957	2.1	335743.0414	1043688.406	9572924.571	608979.3934	4807120.499	484011.6192	793116.9521	847641.0468	1880359.19	515580.477	892649.0109	2537171.687	548108.7517	2426485.673	6733668.006	778981.7379	1945186.487	1699923.239	715507.407	1138506.687	1117456.437	1342347.885	877501.6983	1083769.994
PHOSPHORYLCHOLINE	C5 H14 N O4 P	184.07321	9.526	84108.81186	369716.9777	2703755.779	306975.956	1676629.948	115677.6533	18790991.73	24645039.45	7331665.005	8576357.764	14656044.07	10264057.95	193014.9272	577368.7428	2075625.105	260954.6939	677928.1361	648286.364	15256406.68	31472285.6	34629590.46	26251683.34	28126179.22	19842428.7
PHOSPHONOACETATE	C2 H5 O5 P	140.99491	11.691	416403.6067	824658.6713	2063189.116	1284368.64	834641.7968	732629.4894	19956871.65	25421682.92	14873778.2	19922127.63	19040635.21	16014581.96	1811973.392	2087269.136	2701680.23	2914837.014	3316800.976	1145933.658	34382282.8	38213171.22	35293211.85	31399616.55	31242634.22	33943847.76
Phosphoenolpyruvate	C3 H5 O6 P	166.97523	12.014	192881.2988	342207.708	1591531.129	685439.6497	651130.3499	421686.7314	37984921.76	47112622.59	21594955.17	29324450.48	32716092.76	25356259.72	1586635.795	2501915.124	4145536.516	3867760.324	4933662.324	887105.2508	70359101.11	65159793.87	59084004.8	56694369.71	52857769.71	54864120.25
Phenylpyruvic acid	C9 H8 O3	163.04026	9.456	4136890.49	10501329.77	19908599.36	12055096.01	12870742.18	9441829.375	119882085.1	177837833.2	91867790.91	91622025.42	124524322.8	107928171	6556328.46	12640644.39	14028216.33	13859911.12	16804585.2	5268828.046	3930490.77	5098861.872	6729356.146	4797494.637	5770782.55	4831138.722
PHENYLALANINE	C9 H11 N O2	166.08583	3.221	56075608.06	291678852	1645557494	156769869.3	1124786358	102740143.4	441681741.3	478178009.5	595853672.4	290958831.6	433562488.7	721822161.4	145560094.1	485883552.7	1281331900	198559180	459148321.9	501349230.1	492805613.5	717030465.1	713503956.2	824972440.9	681032952.4	823667775
Phenethylamine	C8 H11 N	122.09657	5.327	1417645.602	1339420.523	2402692.979	650192.7232	1953973.384	1343869.624	6487983.746	5698656.745	3030947.565	4394700.468	5370718.145	5574187.628	1304295.924	1635047.392	2186964.007	1787749.055	1744782.388	1137100.32	31861612.69	104281603.8	162378191.9	102244191.3	87314675.27	72017696.25
Pantothenic acid	C9 H17 N O5	218.10376	10.241	43069.57179	20200.15169	57329.09028	40756.11105	40735.52221	36215.54032	2719579.858	3270011.02	1688983.109	1600768.18	2418417.803	1488203.08	64789.90404	38885.4511	51068.63464	66533.9683	77840.80206	36696.10611	169408.3132	176538.0049	182842.893	184847.1418	164749.4769	170245.3148
PANTOTHENATE	C9 H17 N O5	220.11786	2.482	3105051.485	6608821.198	5151144.015	8806106.685	4293387.55	5173123.028	90425903.29	141623233.5	108213977.6	100577417.1	98767928.54	93578958.31	8582351.826	11710310.04	9521195.849	13411734.72	17275925.61	7199661.774	7210319.446	10368268.32	11824069.76	9915578.521	9493013.557	8657193.56
OXOPROLINE	C5 H7 N O3	128.03493	2.971	35274254.42	124400348.6	834144296.7	91431324.04	513006404.1	53934677.22	521651649.7	596572578	473288114.9	262973157.2	388554451.8	417534823.4	75965052.66	232293174.1	587281656.6	130286803.7	201247088.7	223423257	1202148523	1397199111	1851294607	1688096856	1663941881	1532672013
OROTATE	C5 H4 N2 O4	155.00997	2.966	49659.10034	129487.1788	808208.4066	108834.6459	536885.3422	76702.95904	14755922.79	17765515.94	6975202.91	7057128.764	9236743.593	7137778.498	240674.3801	393486.2565	665435.1628	503380.92	422318.4073	219684.1841	3806649.34	3695126.275	4742181.739	3820587.587	3914987.191	3360023.825
OPHTHALMATE	C11 H19 N3 O6	288.12084	7.358	37936063.79	72259956.17	106908692.3	91098746.1	88808853.55	55529799.96	605926913.1	1080593491	862161356.1	826389836.4	933396933.8	842391847.4	102077099.2	159712344.6	212751754.9	162500542.9	251299059.2	105777448.4	728066131.6	775023537.7	792213774.8	757970554	749159697.9	711504300.2
Oleic acid	C18 H34 O2	281.24947	1.425	14702332.22	18859063.42	35340499.52	15563910.96	18663191.33	28678629.05	26517231.62	33756162.12	89013145.58	30034255.57	22672565.21	22911825.18	22877468.71	23256323.99	27021940.07	36453489.81	30576327.65	17591537.95	75543836.4	61675389.15	66132480.3	49961724.95	52892057.1	118285995.6
O-SUCCINYL-HOMOSERINE	C8 H13 N O6	218.06743	8.638	293335.8603	585508.3573	1309578.616	795087.8394	825612.4702	496126.8571	24669400.14	29951655.86	17495517.99	18109251.69	22159932.79	18884527.66	1126601.646	1408848.298	1630219.715	1450782.519	2189262.259	736715.9249	21923913.91	28166220.9	33300345.43	27357236.69	26015839.94	22348857.02
O-PHOSPHOSERINE	C3 H8 N O6 P	186.01618	12.015	21987.02298	45114.26935	139609.2442	62495.00809	42071.29696	52198.20761	2476411.866	3309789.419	1264298.407	1929304.981	1849508.083	1591923.428	173533.2471	184677.4518	252748.5881	302747.6477	267360.4292	94362.25934	5195572.041	4561060.929	4012116.875	3937628.829	3489881.958	3644157.909
Nikethamide 1-oxide	C10 H14 N2 O2	195.11305	2.988	149912.0198	218580.476	323564.2083	319307.6757	311829.1023	219114.5507	9179846.902	11680425.61	4939746.096	5261175.129	6766538.627	4769664.486	305595.315	435039.4435	493575.8827	505118.9298	530074.3252	260353.5216	15261027.48	17344030.79	15939553.75	15462522.21	14749330.29	15996195.25
NICOTINATE	C6 H5 N O2	124.03959	2.485	526490.3345	1866636.055	5012162.676	1134019.425	3201815.925	748216.2786	937431.0611	560631.12	1328172.593	549149.3373	631350.6622	2214763.265	969634.2244	3521243.018	4789563.362	1067615.48	2494958.572	2232655.126	308200.1318	365118.8955	1932174.077	315058.4743	266304.3762	498432.3407
NICOTINAMIDE	C6 H6 N2 O	123.05546	2.479	9947375.431	4949194.54	5621506.695	4696083.676	6455654.117	7684778.534	14077329.61	23916294.45	8298640.981	18160871.21	20536739.57	15910984.65	4917334.154	7050128.459	6317553.278	4014248.421	8203307.18	4207712.396	19132876.28	32895464.61	23342766.04	38611844.75	22935700.51	28618814.32
Neostigmine	C12 H18 N2 O2	223.14405	2.587	158848.7379	187605.1764	85575.39222	130761.3345	54087.68729	244597.5485	1346769.826	1923079.454	686308.425	956558.6405	1107742.575	825012.447	99312.72298	98389.28983	181975.7917	388540.3614	303047.6486	120069.0504	3082423.562	3555525.833	2857977.522	2895261.526	3132401.544	3540518.634
NADPH	C21 H30 N7 O17 P3	746.09485	12.251	36435.00404	47416.74392	131593.9689	62812.33917	75641.90482	32658.77933	551397.3664	781619.344	557061.1513	447612.8545	792824.3572	774836.2512	71033.73192	199528.8865	131623.0061	408842.3846	263171.4529	74873.51692	160170.4514	295079.5889	462593.3337	495840.1586	442852.8983	457483.666
NADH	C21 H29 N7 O14 P2	664.11917	8.938	25057.89039	31325.35616	53758.02826	37809.85676	42542.78491	32600.44922	1027761.546	1144528.668	924954.3908	710731.9149	1000866.29	958978.3479	63073.43051	109400.275	53645.09868	220308.2281	90222.16148	34019.86599	1120074.148	2470389.24	3406901.937	2304024.633	2588016.378	2260278.34
N6-Acetyl-L-lysine	C8 H16 N2 O3	189.12317	5.426	1723558.69	3916956.989	11988018.2	4292833.642	8537412.305	2832093.012	99049421.1	124597932.2	55555982.16	73229977.73	85201461.81	74984091.85	5200334.44	7396570.889	13215184.17	7485596.339	10678627.25	5388497.673	444027521.7	749229681.7	702392436.6	692975118.9	539065093.4	552216968.9
N-ALPHA-ACETYLLYSINE	C8 H16 N2 O3	189.12324	8.383	2095314.741	1522322.75	1948623.309	1261040.145	1723982.822	1769475.554	4288329.782	5326324.252	3334364.417	3344869.972	4109173.076	3534562.374	1486750.962	1843732.225	2186022.327	1415873.39	1952341.963	1500275.125	67283058.15	85662869.39	79523890.7	75523631.4	68636626.64	67487931.49
N-ACETYLSERINE	C5 H9 N O4	148.06008	3.217	3313938.194	6413635.578	6996279.173	9990411.534	5573176.337	6267962.671	177826567.6	205493110.2	77061407.84	108248112.3	130272252	99908170.99	8110576.081	8734601.685	8946472.293	6587073.827	12973762.47	5309670.888	373592823.9	507736029.6	442630233.7	475169835.5	389224597.2	440950426.1
N-ACETYLPUTRESCINE	C6 H14 N2 O	131.11813	10.366	9112451.727	3643523.578	4586709.501	3452054.006	3869980.161	4073199.494	7976012.347	9582220.74	9035772.881	8362924.768	8234829.481	9229233.115	5468894.512	6876937.228	6529519.122	8558759.693	6979298.329	5262733.199	33674444.43	42585583.05	36948468.75	34978886.17	36008593.12	35631278.97
N-Acetylornithine	C7 H14 N2 O3	175.10734	8.575	969908.7979	1905948.154	5580461.639	2050852.951	3879630.761	1216805.729	42920531.25	50850050.59	23916016.63	25296501.03	31854577.82	25563071.39	2505204.155	3774253.285	6280346.222	3140462.779	5249244.053	2754304.728	74552059.82	92886031.32	76818889.02	80703717.28	71419946.15	77873027.65
N-ACETYLGLUTAMATE	C7 H11 N O5	188.05669	8.854	827149.0611	1893796.961	6126185.257	2143622.273	3775043.12	1463467.075	15153188.56	20171895.96	9139389	13984799.03	16000601.71	14262676.47	2034359.262	3321030.734	5781761.612	2888028.476	4290808.875	2221666.136	9851411.559	10429232.63	6917153.625	9939928.043	9227830.686	9122661.191
N-Acetyl-?-D-glucosamine 1-phosphate	C8 H16 N O9 P	300.04978	9.727	40818.357	110877.3132	334284.9451	127482.7757	239524.015	64842.50988	859002.8357	835876.7322	1190709.317	1177068.824	809839.9683	696139.1382	157831.6294	244384.5387	269180.4207	230463.0438	196740.8425	103144.2608	3599849.096	3645836.086	2984818.033	3066511.649	3620107.295	3437969.458
N,N-DIMETHYLARGININE	C8 H18 N4 O2	203.15032	11.997	42509.52309	135718.4768	825182.6804	129493.768	544176.4652	70942.27856	474287.2112	523361.093	507923.0526	350286.8245	427137.0117	522532.8983	110360.6553	263779.5867	575896.842	178282.0487	229748.6149	194023.6138	944149.4642	1139294.287	964089.7757	1078673.54	992180.3394	1013163.718
N,N,N-TRIMETHYLLYSINE	C9 H20 N2 O2	189.15965	12.533	192646.0227	424732.9967	1716032.003	487244.647	1233494.948	251534.5361	4587767.314	5753470.028	3197434.533	2871938.985	4063371.628	3457342.628	328701.8594	616000.1456	1345940.6	493597.2864	697158.564	463402.6979	13427549.04	17888188.85	14356525.82	15627779.37	13894376.73	13958324.85
METHYLTHIOADENOSINE	C11 H15 N5 O3 S	298.09559	2.478	1231266.037	2884598.586	2397136.478	4776948.473	1955607.664	2483495.199	6287591.019	9770772.044	5397671.515	8238958.647	9181172.513	7656213.89	2760733.791	3937830.435	4780973.919	3083256.309	4846240.627	2683277.885	16858400.13	24401426.97	22089954.71	31494064.96	21832301.13	25255575.4
METHYL VANILLATE	C9 H10 O4	181.05082	9.456	1775942.225	4695623.648	9144371.326	5273271.018	5941639.3	4113213.867	58999831.22	87453965.44	45625699.26	45417627.98	60814881.24	53465612.56	2847604.536	5532823.715	6314561.138	6248617.761	7637141.033	2353990.6	1785441.225	2254771.467	3001196.99	2196260.127	2537014.828	2181241.008
Methyl picolinate	C7 H7 N O2	138.0552	10.234	293392.0783	640239.877	454437.0785	664904.7206	255531.0166	452077.4044	3341576.451	4164972.729	2499033.323	3220405.577	3631335.939	2796223.047	595218.8039	657745.6571	390997.9176	628602.8704	673968.5293	460876.3376	9736582.016	12658310.55	10911378.18	10731850.15	9802054.217	10237092.29
METHIONINE	C5 H11 N O2 S	148.04391	3.933	1337256.069	5729318.995	28690339.8	4027602.572	19284846.13	2480694.439	87674410.71	113058229.3	64041422.32	58127953.71	74972569.53	61619513.08	4963633.94	10673392.09	22597578.21	7144107.782	12338586.46	8473954.316	36431940.85	42133476.96	44945507.19	42560246.28	42051999.99	43845182.5
Mesaconic acid	C5 H6 O4	129.01904	9.764	471242.2176	491104.9593	914552.4038	597215.0291	753528.0933	465376.6064	3764763.19	3965088.093	5710059.159	5776216.347	4494558.508	5467785.402	481837.7039	445516.0529	788656.7211	360326.7057	556689.3405	459172.3928	1294761.061	1529603.955	1938792.776	1452096.343	1483284.269	1360200.084
MALATE	C4 H6 O5	133.01437	9.772	8917706.522	55408669.87	12242527.38	737302.8173	18316446.85	50504534.58	3007758.782	234886004.6	2802116.758	14854668.25	20138299.3	3602417.746	13341529.63	713536.7253	26354994.63	1389271.577	18749408.45	103336776	66333759.29	44330293.42	33415692.63	5982059.853	7081310.365	10623454.24
LYSINE	C6 H14 N2 O2	147.11249	13.684	47024739.1	104212670.3	475629434.4	111301368.8	284610500.5	63174090.26	358580184.8	372221518.4	346516059.9	264282946	337000802.5	344037597.2	65749984.85	137839380.5	300064811.5	93995701.52	140340878.5	98141590.63	2008720074	2397573518	2058893052	2367610471	2212172591	2192734362
Leucylproline	C11 H20 N2 O3	229.15431	1.766	3602839.448	8283563.816	30270451.35	7469839.315	22574441.6	3946649.544	261655391	253767930.5	95038733.45	107457598	165621583.6	100729852.3	13169995.75	17712565.35	34255866.78	19366861.71	24640916.97	15924705.02	668933987	670095706.5	589167131.5	567359561.2	493744681.6	601715506.8
LEUCINE	C6 H13 N O2	132.10205	3.554	123788972.5	437379871.5	2362588286	226644964.3	1769868969	202642956.3	371329690.6	401073337.3	593300583.4	281899410.8	337108837	576530432.7	303167300.6	964038029	2255060077	488429427.8	754538172.7	1033038920	503854510	554532715.6	594331110.7	617812687.9	590427145.2	685534806.5
LACTATE	C3 H6 O3	89.02444	2.601	102378587.7	128705838.9	183560218.9	103161357.5	133236172.6	92180983.34	608371639	625902685.2	682635483.9	227047988.8	361060992.3	523888303.3	120197953.7	147513429.5	224295497.9	165323048.4	168921277.5	119080580.5	3014627259	3041037573	3712768811	2763530068	3313075411	3445965821
L-Methionine sulfoxide	C5 H11 N O3 S	166.05282	5.657	69923934.53	173922039.9	466862901	176028454	345960183.1	110698298.7	1194680856	1296405783	569473916	604892018.1	932354607.6	719841515.1	137496766.4	267743790.2	469770746.9	208856243.3	366518318.4	205765602.4	19909028.31	41586330.92	62752602.58	54852513	41770904.95	47521082.56
L-Iditol	C6 H14 O6	181.07195	5.893	1183447.856	1536306.494	6205006.493	3015182.58	3182730.368	1401168.665	24511256.01	34437554.54	27275141.71	19606441.28	27337326.34	24429436.04	4369549.026	6718092.931	7616172.966	5023060.015	19686667.17	3182890.089	135664589.2	149175245.6	141225636.8	138299801.5	137658625.2	131177342.3
L-Glutathione oxidized	C20 H32 N6 O12 S2	613.15507	12.162	47353.62326	94468.31916	579338.6197	107044.9343	79829.65705	72319.26943	5994458.916	8620829.453	3413070.234	4969069.674	6953110.746	3860510.923	97856.8911	264734.7192	397860.3213	296837.5851	548394.5772	141118.845	11777172.27	13277898.36	21741762.63	14356849.3	12798686.48	14468766.18
L-Glutathione (reduced)	C10 H17 N3 O6 S	308.08994	8.72	37489911.43	61558845.28	75288574.25	78764350.31	54801526.31	55412408.03	1597971774	1895879039	1057555421	1081896116	1232200428	1063727659	112843552.8	137634727.8	171086325.3	149748181.9	231334836.7	104391261	3620674526	3838686323	3451361195	3617113888	3641689853	3630776190
L-CARNITINE	C7 H15 N O3	162.11206	5.603	224722472	370624800.6	608049014.6	498764200.1	464828250.7	301604455.6	6805645580	8651395622	4875420978	4951488070	5889846362	4829416254	392998928.4	542821874.3	671099452	699972256.9	806139349.3	298020154.8	7418200946	8627563952	8611639923	8227339243	8116883408	7988453023
L-Alanyl-L-proline	C8 H14 N2 O3	187.10752	3.15	2631932.372	4944551.484	24944296.52	5840538.976	15369759.06	3223146.68	486367540.7	550258478.3	119949892.8	159902362.3	274121055.6	176060029.3	8548724.33	15613400.95	23814292.64	11517809.67	16209760.73	9282142.665	2168512182	3099103034	2535949980	2813783635	2262736530	2606788324
L-ALANINE	C3 H7 N O2	88.04044	9.107	7631974.201	10097274.06	18520447.44	10358173.21	14637495.92	9601624.36	90788671.39	114603464.2	64919104.23	62371731.71	76356749.73	62791065.03	7190450.966	11442356.84	14543377.24	12658900.86	11282407.53	8821849.055	55802113.1	61434604.74	66948828.9	59001439.39	61011364.27	60817626.94
L(-)-Pipecolinic acid	C6 H11 N O2	130.08646	13.684	22894718.43	46964225.19	204439269	48383079.83	119426203.7	29259371.18	153532013.1	156347957.9	150128662	112688857.9	142327166.2	145401801.8	30782027.84	60005207.46	127099857.4	43135036.34	60638833.88	42588351.2	881890976	1057688600	908861887.1	1020939848	962057372.6	964810288.4
KYNURENATE	C10 H7 N O3	188.03549	2.472	28894.86321	91760.29881	330085.1526	53676.92999	306042.794	15804.52092	388605.2215	489130.3168	361452.9068	174890.3562	248538.0887	295210.9641	45124.51755	55848.05773	312051.4477	69696.04588	73747.77933	122054.0807	284941.3686	190590.8138	240702.156	468736.7047	300877.4163	490239.5739
INOSINE-MONOPHOSPHATE	C10 H13 N4 O8 P	347.04068	10.368	51793.66208	102023.7743	85547.71893	152123.7354	91510.06658	87260.66186	355615.3184	367058.443	243803.6742	358268.282	404179.2953	295221.401	589792.682	314021.3211	589750.1272	352637.3033	766069.8309	371737.859	1828915.68	2838797.782	3907709.092	2698391.793	3184392.802	2588049.9
INOSINE	C10 H12 N4 O5	267.07402	3.79	1481937.337	2243112.511	7951174.722	2139441.833	3127999.55	1439080.607	8810321.458	10155967.72	8394051.349	10781140.49	11206229.82	8307749.272	4045836.263	5245291.85	5740829.964	4694198.257	4663669.252	2856956.871	31401819.01	34824625.08	33538064.15	35205137.85	34310626	35792241.32
HYPOXANTHINE	C5 H4 N4 O	137.04601	3.086	211318.7161	428518.9437	886099.4593	472196.0588	627414.4977	310754.1426	7494818.197	7621303.552	5986928.55	8642079.483	8933134.497	6574496.691	1014593.076	1225690.161	1284015.978	1183127.686	1195615.142	694261.3618	33104638.96	31915376.8	29922431.83	28844231.54	29557132.04	32885296.84
HISTIDINE	C6 H9 N3 O2	156.07645	9.551	47884530.05	94278202.57	360564276.1	111701993.9	286076532.2	62214435.38	502989485.8	359215680.5	385905459.5	352690903.9	301369890.6	353145257.1	160983970.3	274252202.8	418976164.8	174927629.4	273640747.4	153146748.2	424185219.8	503794972.6	540026214.4	313874234.7	363070283.3	310043974.1
GUANOSINE TRIPHOSPHATE	C10 H16 N5 O14 P3	521.98405	13.183	676126.6305	567785.2391	992853.2854	662734.402	730808.5764	557631.2812	13512433.6	17012284.91	6685853.89	6124682.981	10898478.92	5414347.372	717922.4949	1279581.239	1994463.653	945818.2731	2613673.947	837299.8465	52487364.35	70012981.04	71025324.53	82068952.05	66188169.56	65900637.51
GUANOSINE MONOPHOSPHATE	C10 H14 N5 O8 P	362.05178	11.259	66447.4522	105319.8176	305862.4659	158203.9213	210337.1208	130835.4614	2848937.64	3503561.431	2159558.533	2414030.94	2567394.125	2454223.301	312187.1158	354877.3592	430067.2113	562147.3813	462703.2587	204944.158	9465771.912	13437065.69	16928797.85	12447456.94	13102879.2	10387263.13
GUANOSINE DIPHOSPHATE MANNOSE	C16 H25 N5 O16 P2	604.07094	12.269	9466.970748	9938.042983	12452.12725	10981.11801	12109.84165	9879.828717	273128.4923	357414.4642	186650.4978	184989.1421	251725.5886	169529.0687	10739.71558	12858.6691	13969.26206	15871.0955	14102.71087	10694.37352	1992822.481	2269239.07	2039220.888	2260315.622	1979217.036	2002162.139
GUANOSINE DIPHOSPHATE	C10 H15 N5 O11 P2	442.0181	12.374	376216.4425	317740.723	623207.4847	702081.5453	892306.8484	537647.3989	8291286.072	10786510.85	5584911.583	8008785.561	13250649.04	5930651.893	1458957.321	2198300.036	2024227.54	1333289.164	2362387.351	1046138.707	16196879.49	26353294.41	23772259.33	31369681.82	26351763.19	21806733.62
GUANOSINE	C10 H13 N5 O5	284.09781	5.179	1875219.561	3462620.715	10019001.83	2581648.742	8337522.01	1842869.575	25584852.86	27551537.83	37771930.66	37654253.23	30035345.78	36268959.95	9422742.204	12006384.83	13662155.59	17253544.74	11805815.22	6610604.673	37506766.38	38747834.2	38861322.57	35805483.29	38935573.16	36829884.83
GUANINE	C5 H5 N5 O	152.05642	5.182	1390689.574	2708494.449	8254204.09	1948087.583	6448455.528	1512873.573	21401957.85	21812063.04	29252745.84	29827240.03	24199777.46	30001053.92	6985831.221	9054484.553	10470897.21	12782167.79	8818578.863	5181869.664	27793557.36	28063833.1	29091785.05	25709253.77	28782582.2	27012974.9
GLYCEROL 3-PHOSPHATE	C3 H9 O6 P	171.00656	9.645	1318063.374	2021637.995	3160167.135	2829942.96	2458379.161	1559795.453	97050761.32	114752916.9	62447630.59	60521146.69	82778128.95	60681320.86	7087489.172	7183777.061	10011618.91	7772200.997	12970600.93	4484041.031	176667991.4	190764182.4	182193610	174197839.3	175728787.9	187911572
GLYCERATE	C3 H6 O4	105.01963	3.673	598738.9858	951437.5841	2956050.898	870689.3898	1935318.871	612222.1349	20765403.65	33870654.14	9378313.162	10452646.29	12588583.01	9330969.626	1160983.745	1290553.686	2193350.864	1236484.862	1517948.324	840373.4914	130602047	107212362.8	90477412.08	81089876.49	82221717.16	89789733.83
GLUTAMINE	C5 H10 N2 O3	147.0761	8.273	225064470.7	430058744.2	567446298.5	542266790.4	455864622.6	388658670.8	4208531085	4863405683	2981976033	3484047055	3914413819	3441748936	145395973.5	183342789	241915357.2	234485241.2	305667500.3	153475226.8	2434583435	2737823481	2253588509	2490260849	2297545448	2694877665
GLUTAMATE	C5 H9 N O4	148.06009	8.672	392137272.9	740601186.6	1358258711	880355066.3	1033226960	619320613.6	6921537522	8080494559	5552233136	5923574088	6469340156	5799880640	745287178.2	989877440.1	1295931521	895681990.1	1315579440	640150412.9	5531615456	6537871534	7029272116	6302436550	6066445679	5894693130
GLUCOSE 6-PHOSPHATE	C6 H13 O9 P	259.02304	12.781	38315.98028	58020.35006	190459.1985	182712.7769	195369.3658	89729.15248	2394669.366	3508346.211	1811842.594	1431808.125	1889353.349	1419812.662	375207.7592	520726.967	758793.9193	529010.0814	794701.505	333897.6851	21324742.78	26277458.81	23969213.31	26854391.49	24932554.87	24646654.79
GLUCOSE	C6 H12 O6	179.05628	6.906	8682156.435	44978838.68	292942390.2	22189193.5	199702884.9	16365413.35	3155942.029	1178491.236	54429187.24	2421673.61	4916185.505	44571029	17229651.27	75878789.01	210866656.1	23418167.22	64777150.63	89177219.61	3541683.416	2664944.205	12351708.28	8868986.353	7087602.176	9742038.898
GLUCOSAMINE	C6 H13 N O5	180.08628	6.583	752251.8173	3207462.148	14616952.41	1886306.657	11278149.24	1189036.556	3463577.016	3272453.935	5579280.655	4375949.022	5532020.441	7751963.254	2168959.461	6059003.948	11978665.84	2463294.018	5552194.779	4956258.824	4625633.849	5403352.137	5660514.121	7178528.074	5871910.495	6441898.267
GLUCONOLACTONE	C6 H10 O6	177.04065	3.192	19625.62132	39158.86719	55445.3364	24142.5553	44488.11399	32173.81174	2981835.254	3602044.408	1523927.113	1258718.157	1981627.455	1393863.253	38878.48966	62843.31804	91745.76317	131679.6566	124779.808	43506.04239	9736140.341	9202166.844	8766443.635	9436713.093	9183994.659	9202903.612
GLUCONATE	C6 H12 O7	195.05129	6.658	249139.2714	944797.7647	3670633.798	613410.3489	3334499.662	421486.8683	10474010.4	12134196.16	8046098.713	4944315.82	7754210.305	7113567.674	1760989.695	1830147.853	6099741.952	841662.7877	1796675.491	1516356.948	24624440.94	9574445.651	10504588.73	10499813.6	9050899.54	9615571.66
GAMMA-AMINOBUTYRATE	C4 H9 N O2	102.05629	8.661	26362897.65	37286039.53	64603456.7	23239269.21	49195263.36	31699704.17	340005909.7	410923769.8	278451687.2	280862781.2	318378337.9	276794267.9	35535467.32	48371773.19	60399597.71	46216064.23	60925682.87	31662458.07	291896730.6	330732394.3	370605058.5	324580746.6	320041878.3	311705209.8
GALACTOSAMINE	C6 H13 N O5	180.08637	9.799	100394.8046	267255.6685	1334507.557	168777.009	891822.8609	156956.3917	2146624.174	2223148.263	1472382.242	1369803.411	1729776.433	1578346.641	183593.2459	369408.8144	1143808.206	208273.4435	513718.0029	420692.3414	3793021.358	5026474.731	4909596.148	4793688.055	4358104.091	3818025.747
FRUCTOSE 6-PHOSPHATE	C6 H13 O9 P	259.02304	11.438	8075814.52	13607675.61	21210470.12	17910065.82	14363120.19	7321805.736	80674230.07	82604801.07	60783789.85	47619658.63	58372145.57	48764601.62	24339204.03	35217909.48	33372422.08	30924812.24	26067307.34	16437539.35	370672731.7	369539166.9	374409782.6	399322753.6	376558696.7	421996062.7
FAD	C27 H33 N9 O15 P2	786.15857	5.943	368012.663	593891.6776	542192.3245	859493.2135	713808.5123	582631.4291	5104337.009	5620991.804	4034114.376	4721231.542	3671518.564	4283582.648	2500855.163	3345163.337	2312681.378	2907777.271	2916239.133	1593080.35	8914513.428	11905193.09	10267950.89	9120458.922	9641129.431	10244576.33
Ethyl myristate	C16 H32 O2	255.23355	1.43	385187534.4	480639105	366373227.2	349521262.4	481881605.8	439207020.5	748078444.6	650038646.3	662550085.9	773496990.5	942472894.8	2742372987	470618030.6	527717272.5	427365953.8	557780879.7	392380484.6	384222378.8	670450062.8	600717115.7	616398514.4	533434420.2	699955757.5	2397280591
ETHYL 3-UREIDOPROPIONATE	C6 H12 N2 O3	161.0917	2.945	1496901.512	2967048.329	9819025.001	4386269.655	8610686.192	2450977.588	236391676.9	288281879.8	104031671.7	167499636.8	214581625.8	169547269.3	33366325.15	48845391.92	43762628.46	32827017.24	54293197.09	19471537.47	750878693.4	1241626550	1097906059	1162748718	861119749	907342749.7
DTDP-D-GLUCOSE	C16 H26 N2 O16 P2	563.06982	9.592	18529.57634	29115.3784	24972.59268	19472.29013	23204.9848	20362.53638	876048.3052	972219.8526	697752.2216	627624.8741	758519.5397	727058.3996	141911.316	246249.4219	198699.2046	227720.6598	262311.3815	84388.29187	1511600.36	1402236.881	1285703.646	1110466.863	1226752.539	1277235.706
DL-Stachydrine	C7 H13 N O2	144.1016	3.403	2197956.231	3435559.116	6253763.163	4694570.16	4630808.191	2838217.068	87313452.2	108798127.7	53061197.82	53548593.76	71275068.19	51686616.23	1866438.957	2294409.446	2957358.472	2513147.37	3467163.822	1559261.17	101402401.7	104959642.6	103055899.1	105063410.3	99820680.46	109838797.2
Dihydroxyacetone Phosphate	C3 H7 O6 P	168.99091	9.845	619422.5861	644343.564	1760430.603	930479.2406	1202976.02	927380.5599	29365800.57	34221325.68	27330730.99	20968383.11	19498324.28	25884117.46	4533370.295	5632492.364	5906178.069	10035596.36	7643649.358	2348929.057	55302710.07	58828077.62	51744284.85	56308923.07	53681533.29	56302253.41
DIHYDROURACIL	C4 H6 N2 O2	113.03608	8.228	1325281.589	1792069.722	6421926.383	1595514.45	4365740.268	1606115.521	15602931.73	18673541.98	10083797.03	7952764.383	10510853.56	8102056.924	1245941.141	2395820.55	5069978.927	1650698.826	2586211.561	2582755.597	72186444.44	74545479.68	76513228.32	74482088.28	66849828.08	78242244.13
DIAMINOPIMELATE	C7 H14 N2 O4	191.10244	13.683	3065340.035	6882678.242	46089254.96	6783994.906	24992701.64	3648536.498	29648070.72	32536480.01	32496405.82	21919064.51	28096476.4	29072138.88	4267671.727	9636645.728	23772715.19	6666499.604	8981683.214	6111129.675	302306169.5	358978360.8	308476243.3	364968521.6	348901503.1	350815861.7
DGDP	C10 H15 N5 O10 P2	426.02309	11.668	471756.8343	367811.159	446669.8333	543360.4253	434833.8742	429895.1013	8893782.311	10385933.41	5308601.312	5621413.043	8510491.539	5268088.413	891546.4579	1024153.204	1188935.665	1110461.837	1687335.269	595762.8536	25479955.3	31559075.6	30290218.72	32009587.36	27380243.48	33261789.81
DEOXYCYTIDINE-DIPHOSPHATE	C9 H15 N3 O10 P2	388.02927	11.256	24845.18442	24975.35148	30457.90918	25854.61641	26394.29575	24115.0948	1014565.747	1187246.105	935681.2461	975719.9266	913252.3509	957646.031	114023.2448	75776.33468	71443.85713	97686.2325	81014.90722	25845.44655	1597215.595	1891934.168	1749258.234	1738826.266	1593161.299	1546524.144
DEOXYCYTIDINE	C9 H13 N3 O4	228.09778	2.927	76276.33313	235987.9414	502805.3586	212468.2526	319511.6754	102743.9321	24839235.97	34044768.33	8809870.997	12748385.47	19857811.08	12203032.35	260075.4278	287145.5729	517211.9086	270006.3822	471263	216111.7945	212457904.7	340877418.9	269093318	331763501.4	225386304.9	252443553.1
DEOXYCARNITINE	C7 H15 N O2	146.11724	5.84	58602275.57	95323067.44	154731426.8	131160153	116995712	77177038.56	1832880548	2405260842	1299967007	1325025200	1576242163	1288972927	91555029.92	129949646.3	159419772.5	165072998.3	195913462.5	68231011.11	1860519040	2231836091	2176762418	1980386317	2038499366	1938033102
DEOXYADENOSINE MONOPHOSPHATE	C10 H14 N5 O6 P	330.06172	7.133	94228.58558	122673.9582	275827.5547	133102.0722	212353.6294	110146.4303	4526836.34	5622761.177	3659258.329	3999049.589	4045115.356	3579449.82	149645.0853	225918.8576	239683.0006	196567.9626	190540.1883	148503.7739	9810863.488	10488436.53	9074519.189	7983048.968	7750778.353	8221570.139
Deoxyadenosine diphosphate (dADP)	C10 H15 N5 O9 P2	412.04028	9.935	143445.7751	141096.0084	268553.6581	246394.9058	255753.0878	157966.6297	9814526.334	11668114.4	7851832.513	8162545.001	8977980.789	6533309.967	1081290.711	1310097.453	1232429.938	1293895.57	1415823.006	641905.4235	12538023.86	14541912.15	10641105.55	12500860.78	11562220.04	12452585.7
Deoxyadenosine 5'-triphosphate (dATP)	C10 H16 N5 O12 P3	489.9945	11.14	17734.34199	44066.26184	58366.13697	64597.86005	58183.57305	29614.74543	1687198.815	1504814.248	861695.119	908533.8505	1596957.04	1014442.353	100029.101	238053.1573	381183.3235	323117.8803	632527.749	149889.9057	4774590.301	6035925.408	4977243.047	6350115.681	4993136.056	6656019.37
D-Xylulose 5-phosphate	C5 H11 O8 P	229.01232	10.213	551586.3782	980008.438	826140.9406	1274664.834	647669.6061	694840.5631	9967857.344	11701298.51	8286315.346	7964053.099	9551945.254	8076769.93	2137981.774	3535876.891	2843221.093	5020016.981	3659920.543	1448520.168	20599586.1	25569657.59	18982490.84	21012657.69	19822585.46	20346340.21
d-TTP	C10 H17 N2 O14 P3	480.98288	11.248	216876.7588	303018.7224	400457.1856	427762.5053	323294.1908	250989.6383	9661114.828	12537695.04	7482641.979	8660809.131	13886937.91	7598837.534	602756.4288	1106371.472	1458131.833	855437.582	2306923.436	698322.7184	20956448.7	23825934.57	22188926.21	25326689.21	21133819.99	24470644.93
D-Sorbitol 6-phosphate	C6 H15 O9 P	263.05188	10.775	927154.1469	1695739.482	3182330.56	2744516.806	1712634.667	1277408.57	22540854.6	27494730.16	15953182.19	16266207.15	23551552.71	19033931.61	2902919.1	4505651.536	4592623.758	4882368.822	5913448.877	2572427.882	47484198.55	55819135.07	59096157.44	47442743.49	51129914.82	49327871.94
D-Sedoheptulose 7-phosphate	C7 H15 O10 P	289.03378	10.964	264856.2982	515410.1683	778043.9291	649534.1885	518694.6545	342493.4868	14799374.14	16946826.63	13365008.13	14719673.1	14611686.49	13295971.59	2148132.094	2434965.366	3001250.822	3963435.69	3985809.195	1354412.169	41629271.15	49501040.96	55232032.48	46555671.03	47869739.33	39575843.3
D-SEDOHEPTULOSE	C7 H14 O7	209.06709	5.944	41937.33192	81761.39695	370502.9614	49909.05668	241210.6548	47918.56008	3247938.728	3289590.458	2724250.659	2320436.301	2226649.931	2238308.361	494974.9573	525100.986	760413.7537	575428.0596	857938.8165	354324.8991	6728744.005	8093332.716	9431047.191	6697598.294	7201837.512	6169106.151
D-Ribulose 1,5-bisphosphate	C5 H12 O11 P2	308.97909	12.545	599231.535	226831.6617	585810.9558	175739.6822	689052.4046	283207.3653	10192895.51	12490846.1	7658419.6	7744626.624	10199816.85	6930825.331	876134.3887	352254.8695	1201351.532	872001.7555	1732879.097	740255.4157	22208826.8	27373028.59	23067404.47	25398473.6	22469131.46	24439948.03
D-RIBOSE 5-PHOSPHATE	C5 H11 O8 P	229.01234	10.457	561475.5066	970656.7825	334019.1474	461921.0386	282334.1271	706486.1884	6763694.518	8444193.14	5271197.945	5503486.414	5781941.263	5289936.538	766479.5229	1171197.202	936208.6407	1574710.574	1554493.804	551733.7	17681692.16	22264631.1	22161250.84	21868750.82	21460431.29	21449944.88
D-ORNITHINE	C5 H12 N2 O2	133.09739	12.769	1283015.373	2245732.107	17422239.81	2337739.911	10634553.74	1013605.513	6371455.435	4162469.644	8253048.544	6867698.2	6610312.033	9858036.837	2278230.062	3927957.97	8332287.494	3217404.554	3609214.068	2164496.771	13816728.47	27098280.08	48859999.55	28454082.42	33134056.63	20766558.95
D-Mannose 6-phosphate	C6 H13 O9 P	261.03628	10.963	439947.8381	622564.848	1491377.495	974444.9653	860833.4319	571060.8835	4491190.139	5050234.974	3842592.162	3281066.189	3769197.321	4133439.891	1656978.358	2368538.933	2199105.401	3263246.503	1875192.847	1161214.226	19401080.08	25684746.65	22741621.95	22852476.83	20917243.06	17204408.11
D-Glucosamine 6-phosphate	C6 H14 N O8 P	258.03905	10.993	435315.9218	836768.4232	1602101.445	1336783.763	977173.9026	511097.7808	17017191.93	19593864.89	12991970.27	14290707.21	18659732.66	14719108.37	729683.0906	823258.8252	1258708.978	1278854.41	2043324.157	708758.5343	35671032.54	38203830.1	33780440.62	40868487.63	37470962.79	38672704.65
D-Fructose 1-phosphate	C6 H13 O9 P	259.02307	10.743	2050608.631	4805134.326	8205231.485	7129864.934	5307584.216	3455116.612	56026596.74	61201610.99	39129775.62	32747795.81	42463701.78	35357342.22	14330551.56	19729541.52	16067538.37	13978710.45	14807348.12	9003697.141	217042924.2	231899135.7	238691191.8	216111705.6	218093196.6	211008423.1
D-Fructose 1,6-bisphosphate	C6 H14 O12 P2	338.98978	12.785	15940648.84	11831095.26	25799509.6	13163529.03	23740474.93	13808528.54	256123582.7	332575412.9	204443473.9	156852718.4	222134293.4	190634558.9	35726068.78	61944209.67	88797909.18	58086817.7	110283239	36366289.82	1137258376	1364851279	1292050029	1382742181	1325581946	1249077140
D-Erythrose 4-phosphate	C4 H9 O7 P	199.00164	11.437	69566.64396	121926.9829	219568.641	144903.7027	132824.3681	54781.21915	822044.7458	864422.9353	632831.8684	487652.388	574128.9493	499820.9683	215437.5109	324969.3784	325714.4673	292552.4374	253020.0758	152133.4562	4301453.539	4275982.641	4376853.295	4735356.743	4465419.207	4927005.339
d-CTP	C9 H16 N3 O13 P3	465.98314	12.208	13923.53164	12970.61452	25038.28701	14284.30315	15742.81672	13004.01531	1540681.699	1968492.646	1447243.42	1623847.191	2074623.651	1542370.426	138319.1136	212066.4094	225622.0939	222173.6113	364127.1773	99225.38938	3057601.213	4261285.88	3957515.947	4998617.955	3963933.975	4312300.51
CYTIDINE MONOPHOSPHATE	C9 H14 N3 O8 P	324.05793	10.609	206230.6042	273636.7655	756284.0853	480844.6533	415998.9032	323282.9063	8104084.984	9622315.402	6070865.008	7828231.991	7552498.247	7183445.466	575334.7989	515023.6326	540539.5623	678118.6419	541576.5977	340347.0653	24946861.02	33920617.07	36730363.31	28918997.36	26938852.55	21997043.27
CYTIDINE DIPHOSPHATE	C9 H15 N3 O11 P2	404.02395	11.846	172824.0156	238391.7032	368521.7386	262043.3584	258412.0168	241011.9171	14567763.88	16488970.64	10837840.72	11168652.65	11741164.91	10361163.51	1172904.523	1134705.933	1251301.556	1457397.66	1244068.817	535982.9144	23400179.91	31818344.56	31339925.9	33200020.72	28083006.06	24675224.49
CYSTATHIONINE	C7 H14 N2 O4 S	223.07466	10.661	249549.8898	435882.2027	1013013.878	503897.7166	787122.1021	343706.6665	18827626.53	22900740.95	8487193.076	10568617.47	16610915.82	10356469.67	605889.9749	1319032.55	1776406.517	1035527.68	2052110.685	337960.6612	38504896.55	45814038.3	41322963.6	46324241.79	44366083.2	48200162.61
Cyclic ADP-ribose	C15 H21 N5 O13 P2	540.05434	9.282	1293128.438	1921679.208	2388225.58	2319419.514	2029395.95	1697186.825	40993210.68	48889175.16	30168687	27701786.68	35755968.02	27550297.59	3803302.117	4974010.077	5225541.6	5944944.86	6710303.498	2823236.601	121481568.7	129208770.4	119281064.4	122098075.6	121449419.5	125794018.3
CREATININE	C4 H7 N3 O	114.06638	3.062	1711437.66	2876225.235	16173025.71	1792720.901	12224527.65	1633918.6	2482552.158	2354759.322	5277252.74	1287279.128	2281084.469	5448481.743	2324700.456	4823673.517	13109894.83	2115920.736	4297532.931	4511032.375	6431336.944	7759102.67	7894798.216	7888592.248	6999684.846	9245677.522
COENZYME A	C21 H36 N7 O16 P3 S	766.1117	9.993	87723.88514	122214.1661	280680.0586	134477.6152	114084.9467	109263.395	8019650.446	10985200.61	4992551.299	7041072.126	9492736.588	4790096.99	220293.0656	260221.5146	279518.5741	333167.5929	434391.7076	185293.5754	28610730.15	32524557.94	26278949.79	26926642.58	25691554.73	24933867.14
CITRULLINE	C6 H13 N3 O3	176.10255	9.34	16040445.34	28383225.93	77395186	34176963.2	47775012.46	26516503.52	319007963.9	348162549.7	300383677.1	314897820	322612058.8	383706269.9	127292341.2	149221325.6	146664361.5	155593750.9	134919894.9	88965828.04	480342821.4	895205877	994607581.4	938135250.9	872602523.2	666627452.7
CITRATE	C6 H8 O7	191.01999	12.283	1053753.676	2199431.368	20979618.07	1739080.367	10657560.61	1337539.375	3946747.57	2543477.477	10023631.83	2508231.379	3967439.608	9428629.414	1711239.47	4519236.939	18600452.63	1886585.543	5937921.275	4069257.218	4251570.897	4652952.783	5283879.132	4491249.852	4171483.883	5356626.266
CITRAMALATE	C5 H8 O5	147.03005	9.758	9753468.526	6702658.282	10162430.06	8362959.971	7853500.091	10536227.35	29957113.9	33340056.33	42843162	42883090.77	35845178.99	41051257.24	12296972.29	10550451.82	7831650.131	7787473.361	8306483.029	10895906.63	12745296.85	14209182.04	16991476.42	13385020.01	13874888.73	13303563.8
BETAINE	C5 H11 N O2	118.08627	3.749	13028788885	19130117515	27766758101	21500171343	21444866982	16702024747	79775351925	90377067092	67340471919	68394597610	75137771503	66647760529	11296654061	13485603383	16370878821	14568381353	19573101805	8232800827	85404519720	87731404500	89496356414	87692425012	86881367057	86524490612
BETA-NICOTINAMIDE ADENINE DINUCLEOTIDE	C21 H27 N7 O14 P2	664.1141	9.282	24795467.47	39359116.54	44361981.55	50240133.17	38983154.62	34237038.25	610033838.6	732106770.8	436432860.5	453764328.4	533477886.5	440417279.7	77343311.35	98984680.34	99916415.02	106529461.7	126294855.9	59485894.68	1507473281	1655611060	1495857923	1574773434	1573048189	1593247290
BENZALDEHYDE	C7 H6 O	107.04938	3.215	302298.3403	1461431.49	8677206.077	787156.7284	6097031.391	525451.7988	1854731.462	2290948.132	3060588.243	1524235.432	2174256.077	3566808.438	797935.2825	2581518.579	6689179.27	1014371.588	2455567.513	2771597.359	2085023.912	3196627.42	3458769.776	3549897.671	2851178.724	3913454.97
Azobenzene	C12 H10 N2	183.09157	2.024	2140164.445	4370889.419	6660268.1	4894818.56	6191598.755	4148021.312	6773312.885	10002060.52	9390686.946	11876453.3	11578757.77	11540979.48	3265555.407	7783331.61	5420290.664	10178235.18	5175582.359	3747568.189	15167346.73	17807541.32	14659990.51	16721473.81	18440544.32	19963353.83
ATP	C10 H16 N5 O13 P3	505.98921	11.64	1852970.967	2388977.59	2764287.727	2677496.127	2735163.533	1630180.953	71573527.1	79495068.54	34734570.85	37025421.79	61534736.68	38197468.01	3497547.687	5258630.872	7545509.714	7854510.157	15905981.91	3702118.005	184680197.3	228173018.3	214919487	229605876.2	196530979.7	241663695
ASPARTATE	C4 H7 N O4	132.03033	9.111	33536011.96	67621601.62	142628197.7	75290256.22	107761681.3	59967309.98	849824892.5	1112268494	576863637	570638614.2	711313009.2	585078728	39018382.05	74663802.93	103596112.2	59295113.63	80622229.98	53549894.46	491200290.8	575983675.5	612536068	544130818.7	561692181.2	552750098.7
ASPARAGINE	C4 H8 N2 O3	131.0463	8.242	3666509.468	10915235.7	52738341.66	9244899.74	33822481.67	5459369.481	145239766.4	159733750.6	85253776.33	76126030.77	98575960.28	76367447.58	7039033.026	18825317.2	39743566.37	10081907.28	19310571.23	16649235.06	579165358.9	587077675.7	607732138.5	593046573.3	542844819.1	627938552.3
ARGININE	C6 H14 N4 O2	175.11854	13.933	74373089.69	207619452.3	968407664.1	186438207.5	614382610.6	106366940.2	278366690.4	291344631.1	366683831.4	230598144.7	292260422	373877121.3	65985905.93	182981833.6	493418864.1	72686512.22	177671605.4	153037698	1173872599	1421412992	1275447955	1389381513	1223294121	1281146487
Arachidic acid	C20 H40 O2	311.29634	1.436	6378684.966	8075746.021	2382198.445	2287300.162	2445715.37	5110970.423	14774088.08	16045638.66	14104164.4	11791643.13	14256817.67	16694081.1	8706720.517	3405546.167	5924322.199	4064213.781	2770043.865	52145.3892	37109331.88	36344770.99	32735651.78	31537296.01	33854709.94	39844924.27
Anandamide (AEA)	C22 H37 N O2	348.28837	1.541	3022306759	4478614545	5201418105	6467625673	5205615562	5194071786	7246645936	8919120506	6333735940	7838923233	8118835181	6745967160	2044143.122	1774509.021	2146915.773	1810666.817	2027731.791	1753559.181	1550119.944	1446122.856	1843262.19	1659895.752	2044163.638	1643669.397
Aloesin	C19 H22 O9	395.13076	1.973	4808634.153	8152232.038	10204456.62	13309660.48	12348345.02	8527482.552	14203546.95	20598961.72	12775277.83	16775796.32	18603789.14	15523005.81	17541318.5	22238540.29	19558031.53	19773104.8	22578657.62	17046819.02	14363966.06	23544954.22	19752502.51	21532725.93	20040318.88	20878475.55
Allopurinol	C5 H4 N4 O	137.04591	3.321	12456852.27	27648258.84	81172414.7	25530686.16	47456955.54	16730355.43	143799632.4	141804424.2	117235311	119143474.8	133296623.1	147671578	29778313.39	52784358.87	72220757.7	72353664.23	50756153.15	33687241.02	95829793.11	104017692.5	130628969.4	118254443.5	112511965.4	123641298.6
alga-ketoglutarate	C5 H6 O5	145.0144	9.774	765137.1118	1299942.376	1891653.962	1927799.557	1893856.002	1895729.536	28523676.49	29299153.35	22252819.54	22945257.71	25163449.93	23337832.67	1715208.919	1294674.144	1743606.55	1919915.197	2213981.695	784136.2704	13787549.21	9578273.632	8840338.841	7873328.879	7831356.477	9474849.144
ADP-GLUCOSE	C16 H25 N5 O15 P2	588.07598	10.265	37919.16503	91878.4592	49574.48247	99412.91618	63649.27388	34572.75632	2166463.522	2144808.559	1216728.993	1388157.318	1836893.954	1211625.141	201995.1531	331030.2269	282866.582	362140.9677	433411.9062	295857.8991	5900613.998	6862303.069	6021990.811	6561774.328	5918223.701	6983251.217
ADENOSINE-MONOPHOSPHATE	C10 H14 N5 O7 P	348.06884	8.742	9019399.859	8966404.382	17685115.1	14870600.65	14167757.09	12846044.68	304522349.4	360793720.3	246659215.6	251043938.5	191432029.7	248757987	33480437.67	32016998.24	29173042.34	34043521.28	21387614.91	13897829.13	449147447.8	572160701.6	511807194.1	468160746.5	426579925.9	412372073
ADENOSINE DIPHOSPHATE RIBOSE	C15 H23 N5 O14 P2	558.06579	10.125	30697.21306	34768.5018	100671.0811	49294.80943	71594.5433	33609.5891	1454903.375	1690596.014	1018227.78	1144242.176	1342613.254	1111541.527	120786.6475	195957.9883	189102.0793	193735.1898	224527.8488	90318.37429	4072526.83	4417639.029	4225964.317	3915556.45	4122793.167	3919279.748
ADENOSINE 5'-DIPHOSPHATE	C10 H15 N5 O10 P2	428.03511	10.593	4027679.859	5588477.288	6578186.66	8725326.349	6354902.49	4950182.827	156171986.6	192786405.6	112444345.5	120201115.2	169127967.3	95393090.51	24839128.19	32007570.84	30103653.16	27383493.02	35013360.9	17701880.43	253820708.2	301536754.7	262217567.9	303207539.1	267409696.6	258505191.2
ADENOSINE 2',3'-CYCLIC PHOSPHATE	C10 H12 N5 O6 P	330.05851	2.6	104204.2887	735594.145	3678563.14	289460.8282	2275532.595	206014.2475	104717.0469	94558.17069	958780.639	100885.7066	217816.0856	1036783.633	234688.252	1018327.943	2679968.334	341126.3176	826483.6804	947876.0448	265268.3214	537669.2823	669950.6709	692844.3705	633447.9945	647777.6808
ADENOSINE	C10 H13 N5 O4	268.10321	2.909	1870940.898	15139502.79	63037077.7	7859531.023	70169557.4	5782236.947	17940877.89	22556457.9	7447782.181	14113112.4	13483574.52	12770534.93	10267652.66	24746897.12	60595806.66	7715461.048	18115703.39	25427741.92	18303941.64	27142708.57	20224238.86	25017481.82	18173070.41	20763904.96
ADENINE	C5 H5 N5	136.06196	3.053	5313908.593	27727867.14	170081255.5	13618005.92	135048095	10821043.04	9965398.479	12360322.14	23126619.26	11145124.87	13152489.85	35363673.34	13746967.26	39569332.37	131181393.8	14223217.09	40846378.6	44184028.64	20473720.25	29602719.09	22726867.86	27963813.55	19362396.26	23390927.06
AcetylCoA	C23 H38 N7 O17 P3 S	810.12833	9.021	533237.4277	1712807.727	1604133.98	1897064.693	1739728.118	994993.4007	43774615.02	52375167.55	35544773.72	34718907.51	36951578.24	36869291.29	5122562.181	6420715.747	6828884.281	6371131.138	9660332.786	3757478.108	142806660.1	160069213.1	157916199.8	148254410.4	148414244	164887219.9
Acetylarginine	C8 H16 N4 O3	217.12933	8.254	1607607.259	3262447.81	7375252.055	3463112.758	5437950.277	2208693.978	74673299.23	94342592.71	52560249.79	50353212.99	60473924.52	52861387.17	5185495.239	6979862.004	10190398.3	8444590.387	10131126.14	3994983.814	214912341.6	244110959	231156869.9	212261244	200158610.7	220088759.5
Acetophenone	C8 H8 O	121.06494	8.118	2023135.94	2234615.313	8172837.773	1620923.076	4619054.494	1832445.837	422565886.9	489191024.2	316924311.5	307398357.9	339776152.3	344049271.9	43049709.2	41858278.94	41717969.63	42797155.98	38551005.06	23856941.14	218794384.6	284661660.1	290081037	288979979.9	258178250.3	301898796.4
[4-(1H-indol-4-yl)piperazino](2-thienyl)methanone	C17 H17 N3 O S	312.11551	7.273	7432629.003	9832863.251	5030846.171	9308824.086	5454678.387	10430103.83	31842187.68	32024729.55	26284160.65	37194927.8	33749502.17	27857126.61	17348017.83	16604488.14	10871922.21	23391836.97	22231850.62	12031732.96	15334054.55	14931847.61	14793927.12	15628031.11	15342887.43	12293149.35
9(Z),11(E)-Conjugated linoleic acid	C18 H32 O2	279.23388	1.427	2394430.084	2906165.119	5372159.458	2587492.223	3089832.974	2595794.915	4799312.905	8105679.731	6152655.106	4379131.98	3204626.273	2162373.852	3309023.937	3240779.143	3870054.952	4886206.341	4093302.102	2720326.608	11023387.07	9094822.372	9609293.607	7771513.159	6620108.637	21217236.95
8-Hydroxyquinoline	C9 H7 N O	146.05984	2.488	255730.0331	1351045.136	5498303	811613.229	3580245.781	521704.226	655656.7268	342096.3515	2173909.309	281392.9017	727545.7116	1955954.225	533541.1561	2375674.579	5635324.954	1020199.842	2016034.95	1696558.787	445224.2942	655014.3149	712130.3951	1354361.656	708122.1998	1297625.584
7-Methylguanine	C6 H7 N5 O	166.07201	4.724	889708.1416	1516363.653	913371.7712	3420509.681	833302.2186	1612440.851	25729917.8	35594965.9	21256042.99	47567953.54	47564133.47	21256030.9	5140906.495	3274564.159	3359009.49	9339818.092	9631704.013	3743709.814	14288458.04	16490728.05	14765354.98	16221407.55	16294562.95	13174807.49
6-Nitro-2,3-diphenylquinoxaline	C20 H13 N3 O2	328.11027	9.907	177720.5999	289926.4134	278970.8962	495555.2917	470788.3022	405575.7243	2518662.306	1897431.991	2232566.622	2465216.711	2308320.095	2062782.364	417368.5051	594359.9761	501446.7074	654316.3942	948294.0117	400371.4482	929761.3241	1097690.191	985153.4206	910250.3914	913604.9143	1108549.565
6-Hydroxycaproic acid	C6 H12 O3	131.07144	1.718	834554.0965	697551.3467	882615.8888	432452.539	997585.6873	901719.8074	18048689.08	22898336.84	21881660.61	10561489.19	17896423.3	17989652.18	2088531.907	2139747.531	3071519.438	3827071.261	2642287.382	1456260.897	53792931.69	77686718.57	112454782.9	81100459.55	78622854.23	68572889.6
5-METHYLCYTIDINE	C10 H15 N3 O5	256.09446	3.302	340064.064	1816577.11	10863604.74	860140.8615	7529010.194	536445.7355	1738894.912	1974520.181	2898978.926	977926.2829	1578687.908	2525381.626	409127.6055	2064462.865	7457490.282	696586.8406	2075827.534	2643798.89	4639498.737	4411621.977	4283738.13	4935313.716	4556098.124	6133979.353
5-Methyl-1-(1,3,5-trimethyl-1H-pyrazol-4-yl)-1H-1,2,3-triazole	C9 H13 N5	192.12293	5.878	1637198.698	2444898.433	3938382.011	3270710.585	2880329.86	1908344.703	71665614.84	90990630.62	44865790.84	45333865.83	57086377.52	44626549.6	2555680.464	3262052.597	4267669.375	4353093.976	5572047.918	1863789.657	117936637.3	140089636.9	129025037.9	122223594.5	124788702.7	123909949.8
5,5-Dimethylhydantoin	C5 H8 N2 O2	127.05095	8.252	1842795.46	3021408.385	3928153.29	4158326.168	3059029.795	2979416.865	53157938.04	64051860.62	39454019.79	41533800.19	49040090.34	40325784.92	1132045.567	1344638.217	1954231.895	1901292.425	2755781.379	1280641.911	29241086.51	29609312.15	24183150.97	27331816	25997294.39	33154880.4
5'-DEOXYADENOSINE	C10 H13 N5 O3	252.1086	4.112	1311126.734	5815232.748	34509442.18	3188115.166	22972157.43	2140049.965	6821732.578	7095775.593	9706968.152	6175659.612	6920741.636	13474936.62	3950579.042	12097614.07	29017337.86	4459853.569	9859871.137	11145661.1	6897543.052	9599077.434	8842306.548	10749753.84	4506823.764	9701123.855
4-Oxoproline	C5 H7 N O3	128.03492	5.064	3480220.838	5024151.772	5736170.869	5327294.899	5902072.411	4559348.761	91986715.18	104406835	60903152.4	62325611.49	76134921.39	57781959.43	6024020.378	6031373.808	7258392.645	7044562.205	9515624.179	5170276.197	83014333.6	82675315.81	78908101.22	75342677.52	71806412.25	79081366.38
4-Indolecarbaldehyde	C9 H7 N O	146.05982	4.174	791267.2584	3311031.303	18517496.46	1869839.734	12307202.78	1290636.671	8690380.407	8890727.805	9499354.732	5991264.502	6818484.967	9548132.601	1867951.279	5684792.572	14801419.85	2616620.639	5477985.889	5784500.321	11274698.98	13366075.89	12855617.68	13789734.86	12032915.72	12755124.71
4-chloro-5-morpholino-2-quinoxalin-2-ylpyridazin-3(2H)-one	C16 H14 Cl N5 O2	344.08945	5.854	282560.054	311287.9745	338272.8865	335087.3175	331214.8623	279028.6419	9144717.216	12073948.89	4505910.883	6383012.345	7765212.145	3489778.037	128631.3986	317459.404	487115.5637	329228.4705	875326.5697	274904.4952	38479956.7	57667065.73	45415306.99	50211850.33	39282092.14	43003862.29
4-(2-methoxyphenyl)-1-(3-phenyl-1,2,4-thiadiazol-5-yl)piperidine	C20 H21 N3 O S	352.1488	2.544	58450.65444	94129.07154	86103.65494	47557.36828	79991.58203	68462.95817	4822388.039	5991034.964	4656630.452	5194494.451	5178883.36	3760745.82	432105.9995	436325.5103	358159.9748	716387.0151	599550.4428	254834.3737	4948218.596	4911212.861	4606874.619	5125300.41	4903747.346	4742160.109
3-Methylglutaric acid	C6 H10 O4	145.0508	1.572	12684585.03	14159848.08	7503490.775	9909865.724	15572518.04	16364731.81	7664622.878	9782479.286	8362680.368	7848445.056	7799570.336	11772247.18	14840458.15	12707297.01	12946390.4	10721737.66	16565473.88	12629675.32	9607930.713	6455513.286	9666491.884	8438699.735	12390774.62	7908049.393
3-[3,6-dihydroxy-5-(2-methylpropyl)-2,5-dihydropyrazin-2-yl]propanoic acid	C11 H18 N2 O4	241.12005	1.763	523515.6917	2202582.205	11206518.78	1362218.646	7189814.835	856651.6217	1691206.339	2265619.987	3501950.589	999243.0312	1949051.844	2812917.463	758502.3691	2691979.954	7664976.778	1031508.784	2780614.484	3011209.012	9249200.656	8822275.448	8470798.812	9479633.027	9081347.241	10948270.1
3-[(4-hydroxyphenyl)methyl]-octahydropyrrolo[1,2-a]pyrazine-1,4-dione	C14 H16 N2 O3	261.1226	2.023	229466.2496	2525457.082	18392611	1200097.593	11848183.54	574402.1793	1000636.106	454593.7024	3436960.526	291812.1957	1074715.851	5416274.162	1234632.222	4913152.183	13514404.83	1244212.046	3948820.419	4405003.969	329663.9576	1408319.879	1960338.976	2311802.037	1326481.871	2176624.863
3-(2-HYDROXYPHENYL)PROPANOATE	C9 H10 O3	165.05588	1.739	76350.21527	95136.12812	112021.1046	86635.89063	111823.2261	96586.356	442138.5927	273038.971	372076.5535	101795.8333	101783.4574	353307.2621	77138.16268	82089.37599	94358.27585	138352.6821	83301.20891	70456.25616	1563321.739	3516220.101	10677822.8	3999491.468	4305860.181	2012195.61
3'-Dephosphocoenzyme A	C21 H35 N7 O13 P2 S	686.14438	3.127	16722.63097	18776.71301	47363.00028	18790.64612	39886.89219	18192.25415	324954.2783	440101.2876	256043.0074	415995.6296	445750.0167	268742.1218	20103.73782	27984.74922	41141.50921	83536.8555	24666.82366	25092.73457	1807908.117	2569137.951	2026821.111	1717549.052	1966096.78	1716984.716
2-PHOSPHOGLYCERATE	C3 H7 O7 P	184.98582	11.686	3896475.891	6627556.813	18954511.65	11905710.8	9139182.467	5964983.783	176038715	205906520	129543998.1	173324130.2	173744703.8	141121266.3	16088341.94	20636252.93	27827623.15	28954390.17	36387455.41	10634934.96	296776148.4	325326168.4	298717845.3	280120384.2	274427464.4	297239719.9
2-Oxobutyric acid	C4 H6 O3	101.02468	9.775	2047217.305	2077556.035	3577778.661	3551032.105	2726554.388	3067739.356	12541145.65	12558566.19	10616213.77	11169361.66	11875823.81	11257335.49	2284455.22	2163713.721	2384031.222	2999190.065	1781153.067	1971455.077	7073500.568	4786805.445	5300292.791	4152135.031	4862972.292	4876917.683
2-Naphthylamine	C10 H9 N	144.0806	4.169	448492.2513	1431971.535	7249490.116	881825.7154	5059380.625	644150.4941	3318541.513	3808189.931	3676753.912	2583168.522	3299468.841	4135486.515	838383.8395	2303901.298	5623972.647	1155380.804	2199194.565	2342787.836	3897136.986	5115472.052	5693384.722	5210669.788	4787726.982	4382192.778
2-Isopropylmalic acid	C7 H12 O5	175.06136	3.351	1637539.59	3557723.32	5017986.922	4356117.77	3547287.945	2761886.57	63165579.48	91133899.01	62251012.13	53139052.55	70138976.62	56280464.86	2129887.922	4113107.325	5588013.425	4858438.351	6349425.65	2321056.079	19981425.9	17432365.87	15708144.21	18126897.68	17832730.62	20644768.88
2-HYDROXY-4-(METHYLTHIO)BUTANOATE	C5 H10 O3 S	149.02799	1.771	37361.44458	55915.73159	71908.19603	40054.04745	68446.40551	42593.36826	3559372.735	3334735.523	2191173.783	947544.0116	1733116.16	1719564.672	34861.85755	47284.91722	60361.22475	121486.8656	94024.26917	36514.81989	1524141.732	2310161	4328762.6	2209243.878	2353096.592	1625305.661
2-Amino-4-methylpyrimidine	C5 H7 N3	110.07147	3	2833296.61	4647626.565	6754041.26	3182679.364	4623141.778	1199583.011	18421645.4	20697473.81	10143281.59	12434987.36	14036644.55	12892071.05	4913612.076	2678522.507	7886074.95	8731590.158	6934859.854	3460212.173	37513959.51	52334808.83	47132380.56	47571259	41472938.27	41500515.18
2-ACETAMIDO-2-DEOXY-BETA-D-GLUCOSYLAMINE	C8 H16 N2 O5	219.09908	3.107	54757.25665	304951.6516	1785625.942	181370.284	1233887.62	99753.83551	789488.8485	910250.862	975858.8862	654166.0971	868298.4339	953079.7072	150858.3105	565487.7598	1427096.115	221981.2345	497612.8577	514347.1823	1956059.204	1744480.97	1815344.787	1666542.846	1740056.485	1753008.964
2-[2-(2-acetamido-4-methylpentanamido)propanamido]-3-hydroxypropanoic acid	C14 H25 N3 O6	330.16788	3.172	35448.19694	442326.4282	2700832.752	142264.7462	1841696.933	90985.29554	13160900.71	17697557.56	8730504.49	7969983.484	10473561.08	8574152.334	434810.7501	1150492.322	2577896.158	679902.9078	1385623.335	1080388.486	35920268.87	38029670.95	32725828.83	35073432.6	33320743.43	36004767.26
2-(1-Adamantyl)-6-{[(5-hydroxy-4-pentyl-4H-1,2,4-triazol-3-yl)thio]methyl}pyrimidin-4-ol	C22 H31 N5 O2 S	430.22772	3.168	83778.93609	176623.4251	656133.8165	131197.2235	467322.9937	104511.4471	2052021.047	2755666.833	1201827.791	1317030.425	659064.342	1095852.031	121910.049	244912.3872	531759.4506	149917.4101	266461.9042	254836.2876	16050895.27	20252706.77	15750320.34	17904849.17	15582504.34	18682614.39
2'-Deoxyinosine 5'-monophosphate	C10 H13 N4 O7 P	331.04449	10.616	13789.68329	48697.24665	58810.53786	67583.78857	48654.63956	46885.236	1268266.117	1468776.18	903264.9978	952035.9166	1151501.843	909840.8233	123377.3859	155821.8657	142753.4735	157652.6276	246077.143	72847.08581	2043305.495	1848429.595	1766929.721	1872010.082	1769508.195	1682533.203
16-Hydroxyhexadecanoic acid	C16 H32 O3	271.22838	1.448	513945.3772	814664.6225	466701.7627	332977.0586	415141.0458	455705.5401	4162567.096	4686754.014	3744747.328	3493958.766	4215509.201	3093371.576	652893.5636	685561.6876	854930.9114	2373787.818	1615951.149	589998.2882	20509198.11	21366467.64	17180140.65	16802159.27	17626972.31	22843333.59
11(E)-Eicosenoic Acid	C20 H38 O2	309.28073	1.415	1571675.635	2480854.599	3176095.591	3570983.855	2416042.226	5064371.893	25100071.65	33724703.73	18941667.3	18385935.01	23367548.8	17158099.48	4103934.518	3377632.086	4512020.911	4022078.988	2745526.482	2843994.109	60362937.16	63214054.32	49455116.75	53715203.62	53873430.14	65430232.87
1-{2-[(4-methylphenyl)sulfonyl]ethyl}-4-[2-nitro-4-(trifluoromethyl)phenyl]piperazine	C20 H22 F3 N3 O4 S	456.11895	9.183	38749.10847	37498.91224	49436.3878	64477.09993	47031.23829	44015.74539	1181411.336	1608169.457	1204856.214	1261780.559	1290379.573	1251949.057	131077.3597	150993.2587	116468.2882	178141.5281	221655.297	78798.60263	1561095.086	1561131.19	1578578.792	1602695.31	1564223.748	1638142.129
1-methyl-5-(methylthio)-3-phenyl-1H-pyrazole-4-carboxamide	C12 H13 N3 O S	248.08721	10.413	30220.58108	176697.5552	1048999.532	144377.2964	754971.7071	59557.71173	845853.4617	938553.7516	825736.6158	783075.3889	849562.662	928901.4587	138844.7595	402224.4558	900181.3149	198465.9026	358019.2429	355050.268	1884806.759	2439158.908	2779858.989	2375528.083	2224508.166	2183260.699
1-AMINOCYCLOPROPANECARBOXYLATE	C4 H7 N O2	102.05508	6.651	4294855.719	18454044.63	96055020.46	12087769.52	64690413.05	7568001.086	210727565.5	251153886.4	124216007.9	123792657.9	166085608.7	155299403.8	14452092.95	39819263.3	86760218.63	17835711.06	45401914.93	35566837.75	334160045.4	446128151.3	415294847	428249890.3	361633566	383750439.9
1,3-Dimethyl-6-morpholino-1,2,3,4-tetrahydropyrimidine-2,4-dione	C10 H15 N3 O3	226.1185	3.224	369723.8328	557848.4979	1032109.48	735540.9799	499940.553	321592.3782	43177967.78	46814974.05	9376246.766	12829473.23	22473340.69	12130596.47	699640.2697	968469.5193	1139404.047	1071835.39	1260417.215	589668.4181	282512848.1	404576253.1	330559344.4	368144640.3	291998139.5	338676131.5
(2R)-2,3-Dihydroxypropanoic acid	C3 H6 O4	105.01963	11.683	39610.65758	94215.56843	219786.2608	146879.2698	201386.3813	39739.42041	3358707.429	4759921.01	2356234.113	3005150.897	3368744.689	2301092.581	217875.4729	217269.9089	310890.0215	299179.8074	375551.8037	118091.9257	9693623.182	10723633.07	9682688.535	8888638.62	8877799.079	9728970.613
(15Z)-9,12,13-Trihydroxy-15-octadecenoic acid	C18 H34 O5	329.23431	1.559	523591.2401	1748297.778	4824767.06	318472.023	352501.6493	1900128.857	259031.6994	776051.0622	2782987.137	1047612.953	272832.1451	315612.4945	244158.0995	226277.8235	651514.1071	557319.977	770481.4023	212023.1462	2844870.336	573405.0467	1058941.895	349955.9061	455437.7544	5753817.153
