# Supplementary material for: Anandamide Alters Glycolytic Activity in Streptococcus mutans: Metabolomics and Stable Isotope Labeling Study
Source: Int J Mol Sci. 2025 Aug 29;26(17):8401. doi: 10.3390/ijms26178401 (PMC12429060; doi:10.3390/ijms26178401)
Supplement: Supplementary file 1 [file ijms-26-08401-s001.zip › Table S2_Volcano 1H.csv]

	FC	log2(FC)	raw.pval	-log10(p)
Anandamide (AEA)	2558.5	11.321	7.4734e-15	14.126
d-CTP	0.075276	-3.7317	2.7424e-07	6.5619
DTDP-D-GLUCOSE	0.11682	-3.0977	6.51e-07	6.1864
ADENOSINE 5'-DIPHOSPHATE	0.21685	-2.2052	1.0288e-06	5.9877
TYRAMINE	0.1432	-2.8039	1.0832e-06	5.9653
Deoxyadenosine diphosphate (dADP)	0.17393	-2.5235	1.3519e-06	5.8691
4-(2-methoxyphenyl)-1-(3-phenyl-1,2,4-thiadiazol-5-yl)piperidine	0.15539	-2.686	1.5632e-06	5.806
Acetophenone	0.088439	-3.4992	2.8391e-06	5.5468
FAD	0.23498	-2.0894	3.3485e-06	5.4751
XANTHOSINE-MONOPHOSPHATE	0.11079	-3.1741	4.5824e-06	5.3389
XANTHINE	0.11632	-3.1038	4.676e-06	5.3301
CYTIDINE DIPHOSPHATE	0.22677	-2.1407	8.1934e-06	5.0865
INOSINE-MONOPHOSPHATE	0.19111	-2.3876	1.0432e-05	4.9816
ADP-GLUCOSE	0.19767	-2.3389	1.1854e-05	4.9261
XANTHOSINE	0.11549	-3.1141	1.3733e-05	4.8622
D-Sedoheptulose 7-phosphate	0.18173	-2.4601	2.7133e-05	4.5665
Dihydroxyacetone Phosphate	0.16856	-2.5687	4.8513e-05	4.3141
URIDINE MONOPHOSPHATE	0.22146	-2.1749	5.5089e-05	4.2589
ETHYL 3-UREIDOPROPIONATE	0.12784	-2.9676	6.0032e-05	4.2216
1-{2-[(4-methylphenyl)sulfonyl]ethyl}-4-[2-nitro-4-(trifluoromethyl)phenyl]piperazine	0.3206	-1.6412	6.0216e-05	4.2203
AcetylCoA	0.22227	-2.1696	7.0024e-05	4.1548
GLYCEROL 3-PHOSPHATE	0.2696	-1.8911	7.3822e-05	4.1318
6-Hydroxycaproic acid	0.31175	-1.6816	9.7941e-05	4.009
BETA-NICOTINAMIDE ADENINE DINUCLEOTIDE	0.40801	-1.2933	0.00012289	3.9105
D-Xylulose 5-phosphate	0.26682	-1.9061	0.00015441	3.8113
CITRULLINE	0.28691	-1.8013	0.00018249	3.7388
Cyclic ADP-ribose	0.39513	-1.3396	0.00019217	3.7163
L-Glutathione (reduced)	0.40055	-1.3199	0.00021916	3.6592
DGDP	0.41463	-1.2701	0.00022463	3.6485
D-Fructose 1,6-bisphosphate	0.26657	-1.9074	0.00022876	3.6406
URIDINE 5'-DIPHOSPHATE	0.33788	-1.5654	0.00026484	3.577
GUANOSINE DIPHOSPHATE	0.33091	-1.5955	0.00027788	3.5561
?-Glutamylcysteine	0.3152	-1.6657	0.00028202	3.5497
Deoxyadenosine 5'-triphosphate (dATP)	0.14937	-2.7431	0.00032567	3.4872
d-TTP	0.27354	-1.8702	0.00035862	3.4454
GLUCOSE 6-PHOSPHATE	0.22782	-2.1341	0.00051724	3.2863
URIDINE DIPHOSPHATE GLUCOSE	0.25662	-1.9623	0.00053069	3.2752
ADENOSINE DIPHOSPHATE RIBOSE	0.31608	-1.6617	0.00056441	3.2484
Aloesin	0.48301	-1.0499	0.00060639	3.2172
D-Fructose 1-phosphate	0.35208	-1.506	0.0007207	3.1422
DEOXYCYTIDINE-DIPHOSPHATE	0.33629	-1.5722	0.00093943	3.0271
7-Methylguanine	0.26633	-1.9087	0.0011284	2.9475
D-SEDOHEPTULOSE	0.23352	-2.0984	0.0011694	2.932
O-PHOSPHOSERINE	0.28498	-1.8111	0.0011791	2.9285
STACHYOSE	0.27089	-1.8842	0.0011987	2.9213
[4-(1H-indol-4-yl)piperazino](2-thienyl)methanone	0.46341	-1.1096	0.001656	2.7809
2'-Deoxyinosine 5'-monophosphate	0.31654	-1.6595	0.0018389	2.7354
D-Mannose 6-phosphate	0.39605	-1.3362	0.0018428	2.7345
ATP	0.32102	-1.6393	0.0022148	2.6547
ADENOSINE-MONOPHOSPHATE	0.4729	-1.0804	0.0024974	2.6025
Phosphoenolpyruvate	0.21676	-2.2058	0.0025407	2.5951
RIBOFLAVIN	0.52549	-0.92827	0.0025936	2.5861
GLUTAMINE	2.0639	1.0454	0.0026022	2.5847
HYPOXANTHINE	0.44508	-1.1679	0.002793	2.5539
PANTOTHENATE	0.48947	-1.0307	0.0040501	2.3925
THYMIDINE-MONOPHOSPHATE	0.33879	-1.5616	0.0042106	2.3757
OPHTHALMATE	0.45522	-1.1354	0.0043433	2.3622
D-Sorbitol 6-phosphate	0.45487	-1.1365	0.0046534	2.3322
COENZYME A	0.49533	-1.0135	0.004655	2.3321
GUANOSINE MONOPHOSPHATE	0.41987	-1.252	0.005064	2.2955
FRUCTOSE 6-PHOSPHATE	0.49585	-1.012	0.0051141	2.2912
THIAMINE PYROPHOSPHATE	0.445	-1.1681	0.0053438	2.2721
5,5-Dimethylhydantoin	1.8314	0.87295	0.0062657	2.203
D-Erythrose 4-phosphate	0.47548	-1.0725	0.0069288	2.1593
GUANOSINE	0.39738	-1.3314	0.0070504	2.1518
2-PHOSPHOGLYCERATE	0.40197	-1.3148	0.008044	2.0945
PHOSPHONOACETATE	0.44038	-1.1832	0.008621	2.0644
Tretinoin	0.52545	-0.92838	0.0087134	2.0598
GUANINE	0.41774	-1.2593	0.0090168	2.0449
GLUCONOLACTONE	0.43579	-1.1983	0.014912	1.8265
Sucrose	0.58054	-0.78454	0.015176	1.8188
O-SUCCINYL-HOMOSERINE	0.50398	-0.98855	0.016865	1.773
Nikethamide 1-oxide	0.60967	-0.71391	0.017145	1.7659
NADPH	0.33641	-1.5717	0.017493	1.7571
L-Iditol	0.35462	-1.4957	0.01873	1.7275
D-RIBOSE 5-PHOSPHATE	0.50602	-0.98272	0.019553	1.7088
NADH	0.39093	-1.355	0.019962	1.6998
16-Hydroxyhexadecanoic acid	0.4428	-1.1753	0.021717	1.6632
GUANOSINE TRIPHOSPHATE	0.49923	-1.0022	0.023812	1.6232
4-Oxoproline	0.73163	-0.45081	0.024951	1.6029
Acetylarginine	0.51985	-0.94383	0.025021	1.6017
D-Ribulose 1,5-bisphosphate	0.44328	-1.1737	0.026617	1.5748
Pyruvic acid	0.55991	-0.83673	0.027453	1.5614
RAFFINOSE	0.50783	-0.97757	0.028902	1.5391
6-Nitro-2,3-diphenylquinoxaline	0.60251	-0.73093	0.030284	1.5188
URIDINE DIPHOSPHATE-N-ACETYLGLUCOSAMINE	0.56944	-0.81237	0.030398	1.5172
1,3-Dimethyl-6-morpholino-1,2,3,4-tetrahydropyrimidine-2,4-dione	0.6138	-0.70415	0.032244	1.4916
(2R)-2,3-Dihydroxypropanoic acid	0.48193	-1.0531	0.032307	1.4907
DL-Stachydrine	1.6408	0.71442	0.03726	1.4288
GUANOSINE DIPHOSPHATE MANNOSE	0.82862	-0.27121	0.044966	1.3471
BETAINE	1.4315	0.51757	0.046408	1.3334
N-ACETYLPUTRESCINE	0.72431	-0.46532	0.046408	1.3334
URIDINE DIPHOSPHATE-N-ACETYLGALACTOSAMINE	0.6137	-0.70441	0.065152	1.1861
INOSINE	0.67468	-0.56773	0.068242	1.1659
Valylproline	0.62869	-0.66958	0.072507	1.1396
CYSTATHIONINE	0.46769	-1.0964	0.073165	1.1357
Leucylproline	0.60884	-0.71587	0.073694	1.1326
L-Glutathione oxidized	0.56123	-0.83334	0.088554	1.0528
URIDINE	0.65209	-0.61686	0.091618	1.038
(15Z)-9,12,13-Trihydroxy-15-octadecenoic acid	3.6321	1.8608	0.093178	1.0307
Pantothenic acid	0.70964	-0.49485	0.093303	1.0301
METHYLTHIOADENOSINE	0.71197	-0.49011	0.094231	1.0258
Prolylleucine	0.61791	-0.69453	0.10235	0.98992
N-Acetylornithine	0.65827	-0.60324	0.10778	0.96747
LACTATE	0.7862	-0.34703	0.11513	0.93879
2-Oxobutyric acid	1.255	0.32768	0.11648	0.93375
L-Alanyl-L-proline	0.67016	-0.57742	0.11675	0.93274
HISTIDINE	0.66124	-0.59675	0.12268	0.91123
Allopurinol	0.67718	-0.56239	0.12343	0.90859
N6-Acetyl-L-lysine	0.67438	-0.56836	0.12759	0.89417
OROTATE	0.6993	-0.51601	0.12805	0.89262
QUINATE	0.76179	-0.39253	0.1392	0.85635
2-[2-(2-acetamido-4-methylpentanamido)propanamido]-3-hydroxypropanoic acid	0.71877	-0.4764	0.13983	0.8544
CYTIDINE MONOPHOSPHATE	0.76977	-0.37751	0.14469	0.83956
Pilocarpine	0.81195	-0.30055	0.14635	0.83461
N-ACETYLSERINE	0.76103	-0.39398	0.16775	0.77535
L-CARNITINE	0.7237	-0.46653	0.16866	0.77299
DEOXYCYTIDINE	0.71708	-0.4798	0.17346	0.7608
2-Amino-4-methylpyrimidine	0.67159	-0.57434	0.19047	0.72018
Methyl picolinate	0.81017	-0.3037	0.19926	0.70059
5-Methyl-1-(1,3,5-trimethyl-1H-pyrazol-4-yl)-1H-1,2,3-triazole	0.7351	-0.44398	0.20229	0.69402
DEOXYADENOSINE MONOPHOSPHATE	0.82402	-0.27925	0.20892	0.68002
N-Acetyl-?-D-glucosamine 1-phosphate	0.76375	-0.38883	0.21617	0.66521
GLUCONATE	0.66693	-0.5844	0.21835	0.66084
9(Z),11(E)-Conjugated linoleic acid	0.85652	-0.22345	0.25279	0.59723
GAMMA-AMINOBUTYRATE	0.82083	-0.28484	0.25495	0.59354
TREHALOSE	3.2014	1.6787	0.25833	0.58782
11(E)-Eicosenoic Acid	0.84609	-0.24111	0.26774	0.57229
Oleic acid	0.8354	-0.25945	0.26838	0.57125
SARCOSINE	0.80443	-0.31397	0.28106	0.5512
N-ACETYLGLUTAMATE	0.79022	-0.33967	0.28324	0.54785
Ethyl myristate	0.90679	-0.14116	0.28504	0.54509
Mesaconic acid	1.1943	0.25617	0.29373	0.53206
DEOXYCARNITINE	0.78257	-0.35372	0.31013	0.50846
?-L-Glutamyl-L-glutamic acid	0.78232	-0.35417	0.31216	0.50562
3'-Dephosphocoenzyme A	0.71781	-0.47832	0.31928	0.49583
1-AMINOCYCLOPROPANECARBOXYLATE	0.84704	-0.2395	0.32984	0.4817
THREONINE	0.84218	-0.2478	0.33599	0.47368
PROLINE	0.85463	-0.22662	0.34514	0.462
SERINE	0.90761	-0.13986	0.35606	0.44848
L-Methionine sulfoxide	0.81116	-0.30195	0.35685	0.44752
METHIONINE	0.92988	-0.10488	0.35792	0.44621
1-methyl-5-(methylthio)-3-phenyl-1H-pyrazole-4-carboxamide	0.94136	-0.087178	0.36523	0.43743
LEUCINE	0.88352	-0.17866	0.37398	0.42715
GLUTAMATE	0.85404	-0.22762	0.37719	0.42344
ARGININE	1.8831	0.91309	0.38676	0.41256
Neostigmine	0.72312	-0.4677	0.39874	0.39931
tert-Butyl N-[1-(aminocarbonyl)-3-methylbutyl]carbamate	0.95337	-0.068897	0.40661	0.39082
Azobenzene	0.79857	-0.3245	0.40968	0.38756
D-Glucosamine 6-phosphate	0.83291	-0.26377	0.44867	0.34807
5'-DEOXYADENOSINE	0.99157	-0.012218	0.46442	0.33309
NICOTINAMIDE	1.1338	0.18117	0.46728	0.33042
NICOTINATE	0.82844	-0.27152	0.46817	0.3296
GLUCOSAMINE	0.99252	-0.010834	0.47303	0.32511
Arachidic acid	1.0705	0.098315	0.47808	0.3205
Pimozide	1.0723	0.10071	0.50171	0.29955
2-Isopropylmalic acid	0.82329	-0.28053	0.50272	0.29867
CITRAMALATE	0.92548	-0.11173	0.50628	0.29561
3-(2-HYDROXYPHENYL)PROPANOATE	1.0602	0.084352	0.52702	0.27817
Prolinamide	1.0062	0.0089175	0.52943	0.27619
3-[(4-hydroxyphenyl)methyl]-octahydropyrrolo[1,2-a]pyrazine-1,4-dione	1.1883	0.24891	0.53983	0.26775
trans-3-Indoleacrylic acid	1.0531	0.074589	0.54596	0.26284
8-Hydroxyquinoline	0.9052	-0.14369	0.54611	0.26272
GLYCERATE	0.96174	-0.056279	0.5489	0.26051
4-Indolecarbaldehyde	1.0512	0.072002	0.54993	0.2597
Phenethylamine	0.92975	-0.10508	0.55556	0.25527
TRYPTOPHAN	1.0459	0.064751	0.5563	0.25469
2-HYDROXY-4-(METHYLTHIO)BUTANOATE	0.80165	-0.31895	0.5595	0.2522
2-ACETAMIDO-2-DEOXY-BETA-D-GLUCOSYLAMINE	1.0838	0.11607	0.56116	0.25091
BENZALDEHYDE	1.0944	0.1302	0.56145	0.25069
3-Methylglutaric acid	0.94757	-0.077696	0.57491	0.2404
ADENOSINE	1.1157	0.15792	0.57513	0.24023
TYROSINE	1.0908	0.12543	0.57644	0.23925
PHENYLALANINE	1.0995	0.1369	0.58493	0.2329
N,N-DIMETHYLARGININE	1.1262	0.17151	0.59394	0.22626
OXOPROLINE	1.1391	0.18783	0.60244	0.22009
ASPARAGINE	1.0376	0.05324	0.60675	0.21699
2-Naphthylamine	1.0865	0.11974	0.63427	0.19772
S-Adenosylmethionine	1.3354	0.4173	0.63935	0.19426
ASPARTATE	1.1852	0.2451	0.64238	0.19221
GALACTOSAMINE	1.0283	0.040193	0.64832	0.18821
CITRATE	1.0338	0.047995	0.65496	0.18378
URACIL	0.71762	-0.4787	0.66331	0.17828
Theophylline	1.2236	0.29115	0.67075	0.17344
PHOSPHORYLCHOLINE	1.1858	0.24586	0.68447	0.16465
PIPECOLATE	1.0285	0.040578	0.68932	0.16158
Picolinic acid	1.1925	0.25396	0.69824	0.156
2-(1-Adamantyl)-6-{[(5-hydroxy-4-pentyl-4H-1,2,4-triazol-3-yl)thio]methyl}pyrimidin-4-ol	1.0317	0.04503	0.69993	0.15495
ADENOSINE 2',3'-CYCLIC PHOSPHATE	1.2052	0.26922	0.71838	0.14365
GLUCOSE	1.215	0.28101	0.72328	0.1407
4-chloro-5-morpholino-2-quinoxalin-2-ylpyridazin-3(2H)-one	0.77816	-0.36185	0.73972	0.13093
ADENINE	1.2779	0.35379	0.75264	0.12341
L-ALANINE	1.0744	0.10357	0.75551	0.12176
MALATE	0.89164	-0.16546	0.76966	0.1137
N,N,N-TRIMETHYLLYSINE	1.0915	0.12629	0.77302	0.11181
CREATININE	1.1677	0.22366	0.80898	0.092061
KYNURENATE	1.2177	0.28421	0.82842	0.081749
DIAMINOPIMELATE	1.5388	0.62184	0.86641	0.062274
L(-)-Pipecolinic acid	1.2941	0.37192	0.88528	0.052921
D-ORNITHINE	1.4848	0.57027	0.90081	0.045368
LYSINE	1.2988	0.37716	0.9131	0.03948
METHYL VANILLATE	1.0003	0.00043471	0.94377	0.025134
Phenylpyruvic acid	0.99647	-0.0050996	0.9463	0.023969
N-ALPHA-ACETYLLYSINE	0.99381	-0.0089515	0.9517	0.0215
3-[3,6-dihydroxy-5-(2-methylpropyl)-2,5-dihydropyrazin-2-yl]propanoic acid	1.3012	0.3798	0.9521	0.021316
DIHYDROURACIL	1.1014	0.13937	0.99118	0.0038489
5-METHYLCYTIDINE	1.4299	0.51596	0.99414	0.0025536
alga-ketoglutarate	1.0003	0.00038716	0.99456	0.0023669
