# Supplementary material for: Anandamide Alters Glycolytic Activity in Streptococcus mutans: Metabolomics and Stable Isotope Labeling Study
Source: Int J Mol Sci. 2025 Aug 29;26(17):8401. doi: 10.3390/ijms26178401 (PMC12429060; doi:10.3390/ijms26178401)
Supplement: Supplementary file 1 [file ijms-26-08401-s001.zip › Table S3_Volcano 6H.csv]

	FC	log2(FC)	raw.pval	-log10(p)
Anandamide (AEA)	4437.2	12.115	5.3084e-17	16.275
DIAMINOPIMELATE	0.085413	-3.5494	5.936e-12	11.227
N-ALPHA-ACETYLLYSINE	0.053899	-4.2136	9.8935e-12	11.005
L(-)-Pipecolinic acid	0.14845	-2.752	1.1989e-11	10.921
LYSINE	0.15279	-2.7103	1.6798e-11	10.775
N-ACETYLPUTRESCINE	0.23846	-2.0682	1.9552e-11	10.709
METHYL VANILLATE	25.206	4.6557	1.3886e-10	9.8574
PANTOTHENATE	11.018	3.4618	2.2735e-10	9.6433
Phenylpyruvic acid	22.905	4.5176	2.4936e-10	9.6032
S-Adenosylmethionine	0.1445	-2.7909	3.5015e-10	9.4557
INOSINE	0.28115	-1.8306	7.1752e-10	9.1442
L-Iditol	0.18915	-2.4024	9.7775e-10	9.0098
HYPOXANTHINE	0.243	-2.041	1.2638e-09	8.8983
URIDINE 5'-DIPHOSPHATE	0.25648	-1.9631	1.9857e-09	8.7021
16-Hydroxyhexadecanoic acid	0.20113	-2.3138	2.197e-09	8.6582
D-Mannose 6-phosphate	0.19074	-2.3903	2.4017e-09	8.6195
AcetylCoA	0.26046	-1.9409	2.5203e-09	8.5986
D-Erythrose 4-phosphate	0.1433	-2.8029	3.2041e-09	8.4943
URIDINE DIPHOSPHATE GLUCOSE	0.32891	-1.6042	3.3196e-09	8.4789
D-Sedoheptulose 7-phosphate	0.31295	-1.676	3.54e-09	8.451
URIDINE DIPHOSPHATE-N-ACETYLGLUCOSAMINE	0.31611	-1.6615	3.7632e-09	8.4244
Pantothenic acid	12.574	3.6524	4.212e-09	8.3755
FRUCTOSE 6-PHOSPHATE	0.16381	-2.6099	4.8133e-09	8.3176
GUANOSINE DIPHOSPHATE MANNOSE	0.11348	-3.1394	5.0192e-09	8.2994
ARGININE	0.23609	-2.0826	5.3949e-09	8.268
GLUCOSE 6-PHOSPHATE	0.084158	-3.5708	7.7564e-09	8.1103
INOSINE-MONOPHOSPHATE	0.11874	-3.0741	1.2605e-08	7.8995
1-methyl-5-(methylthio)-3-phenyl-1H-pyrazole-4-carboxamide	0.37241	-1.425	1.5161e-08	7.8193
D-Fructose 1,6-bisphosphate	0.17581	-2.508	1.7552e-08	7.7557
D-Fructose 1-phosphate	0.20027	-2.32	2.3267e-08	7.6333
D-RIBOSE 5-PHOSPHATE	0.29203	-1.7758	3.8202e-08	7.4179
ADENOSINE DIPHOSPHATE RIBOSE	0.31459	-1.6685	4.3678e-08	7.3597
2-Isopropylmalic acid	3.61	1.852	5.0304e-08	7.2984
Arachidic acid	0.41464	-1.2701	5.0439e-08	7.2972
STACHYOSE	0.45966	-1.1214	5.1189e-08	7.2908
3'-Dephosphocoenzyme A	0.18227	-2.4559	5.3136e-08	7.2746
GUANOSINE MONOPHOSPHATE	0.21048	-2.2483	5.3178e-08	7.2743
6-Nitro-2,3-diphenylquinoxaline	2.2683	1.1816	5.7929e-08	7.2371
N6-Acetyl-L-lysine	0.1393	-2.8437	5.9409e-08	7.2262
Methyl picolinate	0.30672	-1.705	6.1674e-08	7.2099
L-Methionine sulfoxide	19.813	4.3084	7.7414e-08	7.1112
N-Acetyl-?-D-glucosamine 1-phosphate	0.27357	-1.87	8.124e-08	7.0902
Cyclic ADP-ribose	0.28548	-1.8085	1.052e-07	6.978
CITRAMALATE	2.6733	1.4186	1.067e-07	6.9718
CYTIDINE MONOPHOSPHATE	0.26729	-1.9035	1.1825e-07	6.9272
DIHYDROURACIL	0.16017	-2.6423	1.3124e-07	6.8819
ASPARAGINE	0.18127	-2.4638	1.3208e-07	6.8792
BETA-NICOTINAMIDE ADENINE DINUCLEOTIDE	0.34109	-1.5518	1.8618e-07	6.7301
DEOXYCYTIDINE	0.068935	-3.8586	1.977e-07	6.704
URIDINE DIPHOSPHATE-N-ACETYLGALACTOSAMINE	0.35035	-1.5131	2.0089e-07	6.697
2-(1-Adamantyl)-6-{[(5-hydroxy-4-pentyl-4H-1,2,4-triazol-3-yl)thio]methyl}pyrimidin-4-ol	0.087134	-3.5206	2.6252e-07	6.5808
Mesaconic acid	3.221	1.6875	2.8166e-07	6.5503
Acetylarginine	0.29127	-1.7796	2.9687e-07	6.5274
XANTHINE	0.2005	-2.3183	2.9825e-07	6.5254
[4-(1H-indol-4-yl)piperazino](2-thienyl)methanone	2.1393	1.0971	2.9877e-07	6.5247
ADP-GLUCOSE	0.26053	-1.9405	3.1165e-07	6.5063
N,N,N-TRIMETHYLLYSINE	0.26843	-1.8974	3.3189e-07	6.479
D-Glucosamine 6-phosphate	0.43296	-1.2077	3.3518e-07	6.4747
Phenethylamine	0.054557	-4.1961	4.7965e-07	6.3191
2-ACETAMIDO-2-DEOXY-BETA-D-GLUCOSYLAMINE	0.48252	-1.0513	4.8896e-07	6.3107
N,N-DIMETHYLARGININE	0.45756	-1.128	5.4631e-07	6.2626
Deoxyadenosine 5'-triphosphate (dATP)	0.22416	-2.1574	6.1083e-07	6.2141
DGDP	0.24441	-2.0327	6.1607e-07	6.2104
D-Xylulose 5-phosphate	0.4397	-1.1854	6.3201e-07	6.1993
XANTHOSINE	0.1704	-2.553	6.5758e-07	6.1821
QUINATE	3.5354	1.8219	7.6668e-07	6.1154
LACTATE	0.15701	-2.6711	8.3812e-07	6.0767
DEOXYCYTIDINE-DIPHOSPHATE	0.5915	-0.75756	9.1104e-07	6.0405
2-Oxobutyric acid	2.2548	1.173	9.3641e-07	6.0285
D-SEDOHEPTULOSE	0.36206	-1.4657	1.0327e-06	5.986
FAD	0.45655	-1.1312	1.2611e-06	5.8992
L-Glutathione (reduced)	0.36372	-1.4591	1.3088e-06	5.8831
?-Glutamylcysteine	2.1494	1.1039	1.3389e-06	5.8733
alga-ketoglutarate	2.6404	1.4008	1.4226e-06	5.8469
ETHYL 3-UREIDOPROPIONATE	0.19602	-2.351	1.492e-06	5.8262
D-Ribulose 1,5-bisphosphate	0.38092	-1.3924	1.5323e-06	5.8147
GUANOSINE TRIPHOSPHATE	0.14631	-2.7729	1.5976e-06	5.7965
(2R)-2,3-Dihydroxypropanoic acid	0.33249	-1.5886	1.6616e-06	5.7795
6-Hydroxycaproic acid	0.2314	-2.1115	1.8396e-06	5.7353
1,3-Dimethyl-6-morpholino-1,2,3,4-tetrahydropyrimidine-2,4-dione	0.072802	-3.7799	1.8409e-06	5.735
d-CTP	0.41535	-1.2676	1.8479e-06	5.7333
GALACTOSAMINE	0.39403	-1.3436	1.9303e-06	5.7144
4-chloro-5-morpholino-2-quinoxalin-2-ylpyridazin-3(2H)-one	0.15822	-2.66	2.0681e-06	5.6844
OXOPROLINE	0.285	-1.811	2.2048e-06	5.6566
D-Sorbitol 6-phosphate	0.40232	-1.3136	2.207e-06	5.6562
2-Amino-4-methylpyrimidine	0.33128	-1.5939	2.5177e-06	5.599
Tretinoin	0.14909	-2.7458	2.5694e-06	5.5902
2-[2-(2-acetamido-4-methylpentanamido)propanamido]-3-hydroxypropanoic acid	0.31556	-1.664	2.919e-06	5.5348
COENZYME A	0.27473	-1.8639	2.9916e-06	5.5241
ATP	0.24897	-2.0059	3.3069e-06	5.4806
L-Alanyl-L-proline	0.11407	-3.132	4.3546e-06	5.3611
METHYLTHIOADENOSINE	0.32785	-1.6089	4.3946e-06	5.3571
DEOXYADENOSINE MONOPHOSPHATE	0.4769	-1.0683	4.7511e-06	5.3232
Theophylline	0.37901	-1.3997	4.7705e-06	5.3214
GLUCONOLACTONE	0.22947	-2.1236	4.9695e-06	5.3037
CYTIDINE DIPHOSPHATE	0.4357	-1.1986	5.426e-06	5.2655
Dihydroxyacetone Phosphate	0.47346	-1.0787	5.5011e-06	5.2595
11(E)-Eicosenoic Acid	0.39497	-1.3402	7.1426e-06	5.1461
GLYCERATE	0.16579	-2.5926	7.1589e-06	5.1452
XANTHOSINE-MONOPHOSPHATE	0.25983	-1.9443	7.7086e-06	5.113
3-[3,6-dihydroxy-5-(2-methylpropyl)-2,5-dihydropyrazin-2-yl]propanoic acid	0.23585	-2.084	8.2349e-06	5.0843
TREHALOSE	0.060243	-4.0531	1.032e-05	4.9863
2-PHOSPHOGLYCERATE	0.56396	-0.82634	1.1696e-05	4.932
N-ACETYLSERINE	0.30381	-1.7188	1.3425e-05	4.8721
d-TTP	0.43384	-1.2048	1.4742e-05	4.8314
GLYCEROL 3-PHOSPHATE	0.43977	-1.1852	1.963e-05	4.7071
CITRULLINE	0.41027	-1.2854	2.6351e-05	4.5792
Valylproline	0.18498	-2.4345	3.0191e-05	4.5201
CYSTATHIONINE	0.33172	-1.5919	3.362e-05	4.4734
Leucylproline	0.27409	-1.8673	3.374e-05	4.4719
3-(2-HYDROXYPHENYL)PROPANOATE	0.063055	-3.9873	3.443e-05	4.4631
PHOSPHONOACETATE	0.56354	-0.82741	3.4813e-05	4.4583
RAFFINOSE	0.43883	-1.1883	3.7251e-05	4.4289
Neostigmine	0.35908	-1.4776	3.8887e-05	4.4102
1-AMINOCYCLOPROPANECARBOXYLATE	0.43528	-1.2	4.0478e-05	4.3928
THREONINE	0.44707	-1.1614	4.1516e-05	4.3818
SERINE	0.49415	-1.017	4.9663e-05	4.304
N-Acetylornithine	0.42256	-1.2428	4.9811e-05	4.3027
DTDP-D-GLUCOSE	0.59627	-0.74597	5.4015e-05	4.2675
Prolylleucine	0.36378	-1.4589	6.2538e-05	4.2039
D-ORNITHINE	0.24472	-2.0308	7.0468e-05	4.152
GUANOSINE DIPHOSPHATE	0.35552	-1.492	7.3261e-05	4.1351
5-Methyl-1-(1,3,5-trimethyl-1H-pyrazol-4-yl)-1H-1,2,3-triazole	0.46779	-1.0961	7.371e-05	4.1325
Pilocarpine	0.3685	-1.4403	9.9722e-05	4.0012
URACIL	3.1875	1.6724	0.0001076	3.9682
ADENOSINE 5'-DIPHOSPHATE	0.51383	-0.96063	0.00012687	3.8966
2'-Deoxyinosine 5'-monophosphate	0.60583	-0.72301	0.0001348	3.8703
L-Glutathione oxidized	0.38239	-1.3869	0.00015534	3.8087
tert-Butyl N-[1-(aminocarbonyl)-3-methylbutyl]carbamate	0.43928	-1.1868	0.00016701	3.7773
ADENOSINE-MONOPHOSPHATE	0.56446	-0.82504	0.00017529	3.7563
5-METHYLCYTIDINE	0.40381	-1.3083	0.00017819	3.7491
5,5-Dimethylhydantoin	1.6964	0.76245	0.00018422	3.7347
URIDINE	1.35	0.43292	0.00019798	3.7034
THYMIDINE-MONOPHOSPHATE	0.47047	-1.0878	0.00020654	3.685
Nikethamide 1-oxide	0.44956	-1.1534	0.00021242	3.6728
GLUTAMINE	1.5356	0.61882	0.00029591	3.5288
METHIONINE	1.8236	0.8668	0.00032859	3.4833
Azobenzene	0.59519	-0.74857	0.00033191	3.479
OROTATE	2.6962	1.4309	0.00035211	3.4533
4-Indolecarbaldehyde	0.64987	-0.62178	0.00036669	3.4357
Phosphoenolpyruvate	0.54061	-0.88734	0.00038067	3.4195
NADH	0.40763	-1.2947	0.0004032	3.3945
O-PHOSPHOSERINE	0.50004	-0.99988	0.00064941	3.1875
PIPECOLATE	0.64919	-0.62329	0.00076356	3.1172
SARCOSINE	0.62608	-0.67559	0.00080147	3.0961
7-Methylguanine	2.1808	1.1249	0.00098557	3.0063
1-{2-[(4-methylphenyl)sulfonyl]ethyl}-4-[2-nitro-4-(trifluoromethyl)phenyl]piperazine	0.82039	-0.28561	0.0013485	2.8702
CREATININE	0.41393	-1.2725	0.0015075	2.8217
trans-3-Indoleacrylic acid	0.71581	-0.48234	0.002174	2.6627
TYRAMINE	1.4299	0.51587	0.0022121	2.6552
TRYPTOPHAN	0.73559	-0.44302	0.0025638	2.5911
2-Naphthylamine	0.71585	-0.48227	0.0029893	2.5244
Deoxyadenosine diphosphate (dADP)	0.71404	-0.48591	0.0034447	2.4629
N-ACETYLGLUTAMATE	1.5988	0.67696	0.0040098	2.3969
L-CARNITINE	0.73491	-0.44436	0.0071617	2.145
DL-Stachydrine	0.68203	-0.55209	0.0075907	2.1197
BETAINE	0.85478	-0.22638	0.0080055	2.0966
Acetophenone	1.3515	0.43452	0.0080476	2.0943
9(Z),11(E)-Conjugated linoleic acid	0.44085	-1.1816	0.008292	2.0813
Oleic acid	0.52982	-0.91642	0.014323	1.844
PHOSPHORYLCHOLINE	0.54162	-0.88465	0.015522	1.8091
NICOTINAMIDE	0.60953	-0.71422	0.018563	1.7314
LEUCINE	0.72219	-0.46955	0.019173	1.7173
NADPH	1.6877	0.75505	0.019571	1.7084
Sucrose	0.80403	-0.31468	0.021092	1.6759
THIAMINE PYROPHOSPHATE	1.3414	0.42371	0.025603	1.5917
Pyruvic acid	0.71834	-0.47726	0.025963	1.5856
PHENYLALANINE	0.69646	-0.52189	0.026035	1.5844
Allopurinol	1.1724	0.22945	0.026554	1.5759
ADENOSINE	0.68129	-0.55366	0.028315	1.548
TYROSINE	1.303	0.38185	0.031121	1.5069
DEOXYCARNITINE	0.79571	-0.32969	0.036853	1.4335
URIDINE MONOPHOSPHATE	0.83244	-0.26458	0.040773	1.3896
GUANOSINE	0.85963	-0.21821	0.045291	1.344
L-ALANINE	1.2926	0.37031	0.047991	1.3188
PROLINE	0.76322	-0.38983	0.054036	1.2673
ASPARTATE	1.3198	0.40035	0.054518	1.2635
Aloesin	0.8199	-0.28648	0.071794	1.1439
Pimozide	0.65006	-0.62137	0.074562	1.1275
ADENINE	0.73239	-0.44931	0.082325	1.0845
BENZALDEHYDE	0.75946	-0.39694	0.088403	1.0535
O-SUCCINYL-HOMOSERINE	0.82502	-0.27751	0.088499	1.0531
NICOTINATE	1.6882	0.75548	0.10225	0.99032
GLUCONATE	0.68318	-0.54966	0.11306	0.94668
ADENOSINE 2',3'-CYCLIC PHOSPHATE	0.72921	-0.4556	0.12758	0.89421
RIBOFLAVIN	1.3208	0.40139	0.12867	0.89051
OPHTHALMATE	1.1411	0.19043	0.16837	0.77374
GLUCOSAMINE	0.85201	-0.23106	0.21224	0.67318
Prolinamide	0.85218	-0.23077	0.30655	0.5135
GUANINE	0.94017	-0.089008	0.31631	0.49988
(15Z)-9,12,13-Trihydroxy-15-octadecenoic acid	0.49419	-1.0169	0.35718	0.44711
HISTIDINE	0.91866	-0.12239	0.54779	0.26138
MALATE	1.6648	0.73532	0.54856	0.26077
4-Oxoproline	0.96328	-0.053974	0.56019	0.25166
Ethyl myristate	1.1814	0.24045	0.59069	0.22864
GLUTAMATE	1.0371	0.052502	0.64911	0.18768
GAMMA-AMINOBUTYRATE	0.97736	-0.033043	0.67495	0.17073
2-HYDROXY-4-(METHYLTHIO)BUTANOATE	0.93971	-0.089713	0.71693	0.14452
?-L-Glutamyl-L-glutamic acid	1.1008	0.13859	0.75491	0.1221
3-[(4-hydroxyphenyl)methyl]-octahydropyrrolo[1,2-a]pyrazine-1,4-dione	1.2272	0.29541	0.80642	0.093438
Picolinic acid	1.1899	0.2508	0.88094	0.055052
3-Methylglutaric acid	0.97728	-0.033154	0.89448	0.048428
8-Hydroxyquinoline	1.1864	0.24657	0.90714	0.042327
GLUCOSE	2.5007	1.3223	0.924	0.034327
CITRATE	1.1493	0.20071	0.94635	0.023949
4-(2-methoxyphenyl)-1-(3-phenyl-1,2,4-thiadiazol-5-yl)piperidine	1.0125	0.01798	0.96036	0.017564
KYNURENATE	0.99076	-0.013393	0.98484	0.0066356
5'-DEOXYADENOSINE	0.998	-0.0028946	0.98788	0.0052938
