# Supplementary material for: Anandamide Alters Glycolytic Activity in Streptococcus mutans: Metabolomics and Stable Isotope Labeling Study
Source: Int J Mol Sci. 2025 Aug 29;26(17):8401. doi: 10.3390/ijms26178401 (PMC12429060; doi:10.3390/ijms26178401)
Supplement: Supplementary file 1 [file ijms-26-08401-s001.zip › Table S4_Pathway_results 1H.csv]

	Total Cmpd	Hits	Raw p	-log10(p)	Holm adjust	FDR	Impact
Acarbose and validamycin biosynthesis	3	1	6.51e-07	6.1864	4.4919e-05	2.2459e-05	1
Polyketide sugar unit biosynthesis	5	1	6.51e-07	6.1864	4.4919e-05	2.2459e-05	0.3
Propanoate metabolism	26	3	1.9251e-05	4.7156	0.0012898	0.00034769	0
Riboflavin metabolism	17	3	2.0156e-05	4.6956	0.0013303	0.00034769	0.15106
Glycerophospholipid metabolism	22	2	3.3857e-05	4.4704	0.0022007	0.00046722	0.16989
Inositol phosphate metabolism	8	1	4.8513e-05	4.3141	0.0031048	0.00048062	0
Fatty acid biosynthesis	46	1	7.0024e-05	4.1548	0.0044115	0.00048062	0.00079
Taurine and hypotaurine metabolism	10	1	7.0024e-05	4.1548	0.0044115	0.00048062	0
Glycerolipid metabolism	15	3	7.6162e-05	4.1183	0.0046459	0.00048062	0.22857
Pentose and glucuronate interconversions	38	4	8.4642e-05	4.0724	0.0050785	0.00048062	0.13122
Streptomycin biosynthesis	9	3	8.6598e-05	4.0625	0.0051093	0.00048062	0.4
Pyrimidine metabolism	51	13	8.8928e-05	4.051	0.0051578	0.00048062	0.34274
Purine metabolism	76	25	9.0552e-05	4.0431	0.0051615	0.00048062	0.39178
Lipopolysaccharide biosynthesis	46	2	0.00010413	3.9824	0.005831	0.00049756	0.00256
O-Antigen nucleotide sugar biosynthesis	21	7	0.00010816	3.9659	0.005949	0.00049756	0.39736
Fatty acid degradation	41	2	0.00012226	3.9127	0.006602	0.00052692	0.32619
Benzoate degradation	17	2	0.00015273	3.8161	0.0080947	0.00052692	0.28889
Dioxin degradation	7	2	0.00015273	3.8161	0.0080947	0.00052692	0
Xylene degradation	7	2	0.00015273	3.8161	0.0080947	0.00052692	0
Terpenoid backbone biosynthesis	18	2	0.00015273	3.8161	0.0080947	0.00052692	0
Fructose and mannose metabolism	33	7	0.00016482	3.783	0.0080947	0.00054156	0.58342
Nicotinate and nicotinamide metabolism	15	5	0.00020932	3.6792	0.010047	0.00065649	0.19785
Starch and sucrose metabolism	22	7	0.00026037	3.5844	0.012237	0.0007811	0.55519
Ascorbate and aldarate metabolism	20	3	0.00027753	3.5567	0.012766	0.00079789	0.01258
Tyrosine metabolism	13	2	0.00030277	3.5189	0.013625	0.00083565	0
Butanoate metabolism	18	4	0.00047079	3.3272	0.020715	0.0012494	0.41559
Carbon fixation by Calvin cycle	18	11	0.00050155	3.2997	0.021567	0.0012817	0.44581
Lipoic acid metabolism	28	4	0.00052911	3.2765	0.022223	0.001285	0.04294
Glycolysis or Gluconeogenesis	29	8	0.00055238	3.2578	0.022648	0.001285	0.39029
Lysine degradation	22	3	0.00055869	3.2528	0.022648	0.001285	0.1629
Galactose metabolism	39	6	0.00082834	3.0818	0.032305	0.0018437	0.12708
Pentose phosphate pathway	26	10	0.0011776	2.929	0.044748	0.0025388	0.30605
Methane metabolism	26	9	0.0012142	2.9157	0.044926	0.0025388	0.44373
Amino sugar and nucleotide sugar metabolism	44	9	0.0029303	2.5331	0.10549	0.0059469	0.43403
Nitrogen metabolism	11	2	0.0045492	2.3421	0.15922	0.0089683	0
Tryptophan metabolism	10	2	0.005756	2.2399	0.1957	0.011032	0
Valine, leucine and isoleucine degradation	22	2	0.0062942	2.2011	0.20771	0.011738	0.25
Vitamin B6 metabolism	13	1	0.0069288	2.1593	0.22172	0.012581	0
Phenylalanine metabolism	35	5	0.015794	1.8015	0.4896	0.027943	0.11017
Pyruvate metabolism	27	7	0.016514	1.7821	0.49543	0.028487	0.68667
C5-Branched dibasic acid metabolism	8	2	0.018491	1.7331	0.53623	0.030652	0
Arginine biosynthesis	16	8	0.018658	1.7291	0.53623	0.030652	0.44528
Glutathione metabolism	22	6	0.019111	1.7187	0.53623	0.030666	0.44334
Citrate cycle (TCA cycle)	20	7	0.022154	1.6545	0.57601	0.034742	0.36092
Folate biosynthesis	38	1	0.023812	1.6232	0.5953	0.036512	0.06924
Peptidoglycan biosynthesis	18	1	0.030398	1.5172	0.72954	0.045596	0
Other carbon fixation pathways	24	6	0.032381	1.4897	0.74475	0.047537	0.40133
Cysteine and methionine metabolism	42	11	0.051335	1.2896	1	0.073794	0.33606
Monobactam biosynthesis	8	2	0.061911	1.2082	1	0.087181	0
Pantothenate and CoA biosynthesis	24	7	0.096559	1.0152	1	0.13209	0.17336
Thiamine metabolism	23	3	0.097629	1.0104	1	0.13209	0.04036
Phenylalanine, tyrosine and tryptophan biosynthesis	23	7	0.10243	0.98958	1	0.13592	0.00965
Glycine, serine and threonine metabolism	33	9	0.10871	0.96374	1	0.14153	0.37708
Histidine metabolism	12	1	0.12268	0.91123	1	0.15676	0
One carbon pool by folate	20	5	0.12504	0.90294	1	0.15687	0.18639
Glyoxylate and dicarboxylate metabolism	37	8	0.13844	0.85875	1	0.17057	0.26124
Alanine, aspartate and glutamate metabolism	22	9	0.17397	0.75953	1	0.21059	0.87307
Valine, leucine and isoleucine biosynthesis	22	5	0.27012	0.56844	1	0.32135	0.23957
Sulfur metabolism	20	1	0.35606	0.44848	1	0.41216	0
D-Amino acid metabolism	25	11	0.3584	0.44563	1	0.41216	0.26087
Carbapenem biosynthesis	3	1	0.37719	0.42344	1	0.41977	0
Porphyrin metabolism	35	1	0.37719	0.42344	1	0.41977	0
Biosynthesis of various plant secondary metabolites	6	2	0.41699	0.37988	1	0.4567	0
Arginine and proline metabolism	29	7	0.43997	0.35658	1	0.47434	0.17837
Cyanoamino acid metabolism	17	3	0.46657	0.33109	1	0.49528	0
Novobiocin biosynthesis	3	1	0.57644	0.23925	1	0.60264	0
beta-Alanine metabolism	13	5	0.66944	0.17429	1	0.68942	0.25
Selenocompound metabolism	15	1	0.75551	0.12176	1	0.76662	0
Lysine biosynthesis	13	3	0.8649	0.063036	1	0.8649	0.128
