# Supplementary material for: Anandamide Alters Glycolytic Activity in Streptococcus mutans: Metabolomics and Stable Isotope Labeling Study
Source: Int J Mol Sci. 2025 Aug 29;26(17):8401. doi: 10.3390/ijms26178401 (PMC12429060; doi:10.3390/ijms26178401)
Supplement: Supplementary file 1 [file ijms-26-08401-s001.zip › Table S5_Pathway_results 6H.csv]

	Total Cmpd	Hits	Raw p	#NAME?	Holm adjust	FDR	Impact
Pantothenate and CoA biosynthesis	24	7	3.14E-14	13.503	2.17E-12	2.17E-12	0.17336
Phenylalanine, tyrosine and tryptophan biosynthesis	23	7	8.95E-13	12.048	6.09E-11	2.51E-11	0.00965
D-Amino acid metabolism	25	11	1.09E-12	11.962	7.31E-11	2.51E-11	0.26087
Phenylalanine metabolism	35	5	4.54E-12	11.343	2.99E-10	6.50E-11	0.11017
Lysine biosynthesis	13	3	4.71E-12	11.327	3.06E-10	6.50E-11	0.128
Cysteine and methionine metabolism	42	11	6.79E-12	11.168	4.35E-10	6.96E-11	0.33606
beta-Alanine metabolism	13	5	7.06E-12	11.151	4.45E-10	6.96E-11	0.25
Biosynthesis of various plant secondary metabolites	6	2	2.20E-11	10.657	1.37E-09	1.90E-10	0
Lysine degradation	22	2	3.77E-11	10.423	2.30E-09	2.89E-10	0.04525
O-Antigen nucleotide sugar biosynthesis	21	7	2.20E-10	9.6574	1.32E-08	1.52E-09	0.39736
Valine, leucine and isoleucine biosynthesis	22	5	2.97E-10	9.5276	1.75E-08	1.86E-09	0.23957
Pyrimidine metabolism	51	13	3.65E-10	9.4382	2.11E-08	2.10E-09	0.34274
Lipopolysaccharide biosynthesis	46	2	6.86E-10	9.1635	3.91E-08	3.64E-09	0.00256
Arginine and proline metabolism	29	7	1.19E-09	8.9231	6.68E-08	5.88E-09	0.17837
Arginine biosynthesis	16	7	1.55E-09	8.8099	8.52E-08	7.13E-09	0.44528
Propanoate metabolism	26	3	2.19E-09	8.6593	1.18E-07	9.15E-09	0
Amino sugar and nucleotide sugar metabolism	44	9	2.40E-09	8.619	1.27E-07	9.15E-09	0.43403
Fatty acid biosynthesis	46	1	2.52E-09	8.5986	1.31E-07	9.15E-09	0.00079
Taurine and hypotaurine metabolism	10	1	2.52E-09	8.5986	1.31E-07	9.15E-09	0
Vitamin B6 metabolism	13	1	3.20E-09	8.4943	1.60E-07	1.11E-08	0
Peptidoglycan biosynthesis	18	1	3.76E-09	8.4244	1.84E-07	1.24E-08	0
Valine, leucine and isoleucine degradation	22	2	4.12E-09	8.385	1.98E-07	1.29E-08	0.25
One carbon pool by folate	20	5	5.68E-09	8.2459	2.67E-07	1.65E-08	0.18639
Tryptophan metabolism	10	2	5.72E-09	8.2423	2.67E-07	1.65E-08	0
Fructose and mannose metabolism	33	8	6.54E-09	8.1842	2.94E-07	1.81E-08	0.6187
Alanine, aspartate and glutamate metabolism	22	8	1.81E-08	7.7417	7.98E-07	4.81E-08	0.79615
Lipoic acid metabolism	28	3	2.45E-08	7.61	1.06E-06	6.27E-08	0.04294
Glutathione metabolism	22	6	2.72E-08	7.5651	1.14E-06	6.71E-08	0.44334
Benzoate degradation	17	2	3.27E-08	7.4852	1.34E-06	7.21E-08	0.28889
Dioxin degradation	7	2	3.27E-08	7.4852	1.34E-06	7.21E-08	0
Xylene degradation	7	2	3.27E-08	7.4852	1.34E-06	7.21E-08	0
Purine metabolism	76	25	3.34E-08	7.4759	1.34E-06	7.21E-08	0.39178
Butanoate metabolism	18	4	3.87E-08	7.4126	1.43E-06	8.09E-08	0.41559
Fatty acid degradation	41	2	7.27E-08	7.1385	2.62E-06	1.44E-07	0.32619
Pentose phosphate pathway	26	11	7.32E-08	7.1358	2.62E-06	1.44E-07	0.52175
Starch and sucrose metabolism	22	7	8.28E-08	7.0818	2.82E-06	1.59E-07	0.55519
Terpenoid backbone biosynthesis	18	3	9.23E-08	7.0349	3.05E-06	1.72E-07	0
Glycolysis or Gluconeogenesis	29	9	1.26E-07	6.8999	4.03E-06	2.24E-07	0.4799
Cyanoamino acid metabolism	17	3	1.27E-07	6.8968	4.03E-06	2.24E-07	0
Pentose and glucuronate interconversions	38	4	1.36E-07	6.8658	4.09E-06	2.35E-07	0.13122
Ascorbate and aldarate metabolism	20	3	2.07E-07	6.685	5.99E-06	3.48E-07	0.01258
C5-Branched dibasic acid metabolism	8	2	3.00E-07	6.5236	8.39E-06	4.92E-07	0
Carbon fixation by Calvin cycle	18	12	3.36E-07	6.4733	9.08E-06	5.40E-07	0.75439
Streptomycin biosynthesis	9	3	5.42E-07	6.2664	1.41E-05	8.49E-07	0.4
Riboflavin metabolism	17	3	7.83E-07	6.1063	1.96E-05	1.20E-06	0.15106
Folate biosynthesis	38	1	1.60E-06	5.7965	3.83E-05	2.40E-06	0.06924
Glycine, serine and threonine metabolism	33	9	3.34E-06	5.4768	7.67E-05	4.90E-06	0.37708
Glycerophospholipid metabolism	22	2	3.91E-06	5.4075	8.61E-05	5.63E-06	0.16989
Glycerolipid metabolism	15	3	5.20E-06	5.2838	0.00010925	7.33E-06	0.22857
Inositol phosphate metabolism	8	2	7.29E-06	5.1371	0.00014587	1.01E-05	0
Methane metabolism	26	10	8.05E-06	5.0944	0.00015288	1.09E-05	0.44373
Pyruvate metabolism	27	7	8.83E-06	5.0538	0.00015901	1.17E-05	0.68667
Thiamine metabolism	23	4	2.43E-05	4.6145	0.00041295	3.16E-05	0.04036
Sulfur metabolism	20	1	4.97E-05	4.304	0.00079461	6.35E-05	0
Acarbose and validamycin biosynthesis	3	1	5.40E-05	4.2675	0.00081022	6.66E-05	1
Polyketide sugar unit biosynthesis	5	1	5.40E-05	4.2675	0.00081022	6.66E-05	0.3
Nicotinate and nicotinamide metabolism	15	5	0.00015734	3.8032	0.0020455	0.00019047	0.19785
Nitrogen metabolism	11	2	0.00059124	3.2282	0.0070948	0.00070337	0
Galactose metabolism	39	7	0.00066701	3.1759	0.0073371	0.00078006	0.15039
Glyoxylate and dicarboxylate metabolism	37	8	0.0013016	2.8855	0.013016	0.0014968	0.26124
Tyrosine metabolism	13	2	0.0026338	2.5794	0.023704	0.0029792	0
Monobactam biosynthesis	8	2	0.0048349	2.3156	0.038679	0.0053808	0
Novobiocin biosynthesis	3	1	0.031121	1.5069	0.21785	0.034085	0
Selenocompound metabolism	15	1	0.047991	1.3188	0.28794	0.05174	0
Citrate cycle (TCA cycle)	20	6	0.050993	1.2925	0.28794	0.054131	0.31863
Other carbon fixation pathways	24	5	0.055876	1.2528	0.28794	0.058416	0.40133
Histidine metabolism	12	1	0.54779	0.26138	1	0.56414	0
Carbapenem biosynthesis	3	1	0.64911	0.18768	1	0.64911	0
Porphyrin metabolism	35	1	0.64911	0.18768	1	0.64911	0
