# Supplementary material for: Anandamide Alters Glycolytic Activity in Streptococcus mutans: Metabolomics and Stable Isotope Labeling Study
Source: Int J Mol Sci. 2025 Aug 29;26(17):8401. doi: 10.3390/ijms26178401 (PMC12429060; doi:10.3390/ijms26178401)
Supplement: Supplementary file 1 [file ijms-26-08401-s001.zip › Table S6_Identified Metabolites Intracellular_Tracing Experiment.xlsx]

## Sheet: Sheet1
	AEA_1H_1	AEA_1H_2	AEA_1H_3	AEA_1H_4	AEA_1H_5	AEA_1H_6	AEA_6H_2	AEA_6H_3	AEA_6H_4	AEA_6H_5	Control_1H_1	Control_1H_2	Control_1H_3	Control_1H_4	Control_1H_5	Control_1H_6	Control_6H_1	Control_6H_2	Control_6H_3	Control_6H_4	Control_6H_5	Control_6H_6
Groups	AEA_1H	AEA_1H	AEA_1H	AEA_1H	AEA_1H	AEA_1H	AEA_6H	AEA_6H	AEA_6H	AEA_6H	Control_1H	Control_1H	Control_1H	Control_1H	Control_1H	Control_1H	Control_6H	Control_6H	Control_6H	Control_6H	Control_6H	Control_6H
2/3-phosphoglycerate	0	0	0	0	0	0	140086	84217.4	150343	88643.4	389138	305520	271699	281735	328570	117394	898488	821910	958146	664859	589219	709652
2/3-phosphoglycerate +1	0	0	0	0	0	0	23528.4	15111.7	24054.6	0	60078.6	40582.6	40786.7	25143.9	50951.1	8101.91	98767.3	87956.8	99628.6	79278.2	53248.2	94240.1
2/3-phosphoglycerate +2	0	0	0	0	0	0	54998.2	32599.3	68185.4	7068.75	220286	178739	212569	209611	188532	116441	403991	320272	426084	349529	282910	284923
2/3-phosphoglycerate +3	63658.5	64579.7	93108	146057	180583	237230	1.84697e+06	1.28756e+06	1.97448e+06	1.50663e+06	1.17425e+07	1.18295e+07	1.41695e+07	1.16069e+07	1.15912e+07	8.68892e+06	1.97402e+07	1.94287e+07	2.4143e+07	2.37266e+07	2.07546e+07	1.81425e+07
Acetyl CoA	0	0	0	0	0	0	0	0	0	0	0	0	0	0	0	0	0	0	0	0	0	0
Acetyl CoA +1	0	0	0	0	0	0	0	0	0	0	0	0	0	0	0	0	0	0	0	0	0	0
Acetyl CoA +2	0	0	0	0	0	0	0	0	0	0	251652	295798	332967	223441	163880	355724	16102	45693.5	48533.4	18300.5	50390.7	6892.01
Alanine	468734	227375	2.06942e+06	546550	684916	0	3.80477e+06	5.34056e+06	3.34133e+06	9.32334e+06	1.0348e+07	7.28712e+06	8.40992e+06	9.5408e+06	1.10087e+07	1.95739e+07	2.25796e+07	1.65077e+07	2.11711e+07	2.52235e+07	2.02128e+07	1.05094e+07
Alanine +1	0	0	57377.9	13449.5	13240	0	95277	132768	92615.4	261220	283363	197112	230848	260952	280089	503630	608398	446425	599929	695103	571052	281669
Alanine +2	0	0	0	0	0	0	4302.12	5878.41	0	8878.13	65809.9	33637	64024.9	69924.4	55348.9	28373.6	69724.1	72481.3	80588.7	90831	88454.6	26553.4
Alanine +3	0	0	0	8468.62	11791.7	72645.5	1.25874e+06	1.4305e+06	1.30059e+06	2.06086e+06	4.81105e+06	3.78185e+06	5.29422e+06	5.34227e+06	4.47152e+06	3.96921e+06	4.48537e+06	3.84912e+06	4.65639e+06	5.26246e+06	4.75625e+06	1.92452e+06
ATP	7223.53	0	7177.64	15799.4	17396.4	8322.12	30625.2	28281.8	27298.3	67687	135285	142525	348744	266081	289316	369944	17401.6	10489.8	16330.2	13786.9	3802.19	4976.23
ATP +5	0	0	0	0	0	0	121793	138934	128109	186810	563654	624119	1.10365e+06	938120	926050	1.09553e+06	802586	783744	818780	791406	675841	630080
dihydroxyacetone phosphate +3	0	0	0	0	0	0	0	0	4963.06	6258.07	46438	45705.6	52935.4	30681.7	33053.8	105902	2821.62	3718.42	3360.5	0	4535.14	3449.25
Fructos 6-phosphate +6	0	0	17862.2	4519.77	0	7574.83	25694.3	40635.5	31528.4	85129.3	171238	222518	410834	256853	241681	621747	252039	243890	273578	273565	231206	174985
Fructose 1,6-bisphosphate +6	4362.33	0	21638.2	8397.06	28621.7	15798.6	75591.6	65146.9	108280	199961	1.06096e+06	1.41794e+06	1.95458e+06	1.20028e+06	1.29112e+06	2.51405e+06	736926	762547	891106	1.07978e+06	993691	882405
Glucose +6	0	0	0	0	0	0	0	120662	40110.5	641924	0	0	0	0	0	0	1.09363e+06	228068	639649	240926	53352.1	0
Glucose 6-phosphate +6	0	0	0	0	0	0	0	4813.49	4843.86	8089.89	62638.6	97190.5	153512	82817.3	85431.8	247198	135029	139496	146044	140443	120972	88179.9
Glycine	139062	157246	863505	182662	271207	215291	565297	567039	250577	698521	480672	670032	381019	530593	442352	885630	1.50542e+06	1.50687e+06	1.60174e+06	2.02015e+06	1.6995e+06	1.2806e+06
Lactate	767542	751017	2.75046e+06	1.06394e+06	1.57208e+06	1.13537e+06	1.46562e+06	1.12138e+06	754077	3.09186e+06	813841	2.18364e+06	750346	992692	2.59378e+06	860904	1.57491e+06	1.53526e+06	3.48115e+06	3.3339e+06	1.90032e+06	2.2971e+06
Lactate +1	0	0	0	0	0	0	81681.4	58787.6	42386.3	135905	0	0	0	0	0	0	390767	244630	450266	529656	331694	444890
Lactate +2	2.68035e+06	773313	3.97404e+06	1.60392e+06	2.12743e+06	3.34689e+06	1.30485e+06	1.31658e+06	607105	0	3.67275e+06	623154	0	1.73953e+06	1.87468e+06	935118	3.01996e+06	1.00311e+06	1.21928e+06	1.12259e+06	979881	1.11194e+06
Lactate +3	162565	91824.2	109660	161094	140812	158537	2.23814e+06	3.90386e+06	2.97059e+06	8.17068e+06	194497	313633	312581	288052	369491	2.61792e+06	5.3751e+07	4.68864e+07	6.85137e+07	1.01556e+08	7.59768e+07	6.77732e+07
L-Arginine	1.41944e+06	1.54007e+06	2.27739e+06	1.82498e+06	1.8737e+06	1.31613e+06	2.62343e+06	4.01626e+06	3.17878e+06	8.99354e+06	2.65481e+06	3.18855e+06	3.16589e+06	3.64953e+06	3.67543e+06	1.91749e+07	5.34784e+06	3.29593e+06	5.50562e+06	4.61665e+06	3.08511e+06	2.38366e+06
L-Arginine +1	71650.6	49591.5	112952	87924.1	75739.4	52491.7	136428	190599	136237	432916	134109	150592	160902	194299	166309	899394	279287	159491	293897	224500	145639	104331
L-Asparagine	359244	276564	520897	0	395652	0	1.55901e+06	1.99167e+06	1.37286e+06	4.09639e+06	8.76477e+06	6.64995e+06	5.65855e+06	6.74349e+06	9.33423e+06	1.18097e+07	9.91215e+06	7.92096e+06	1.01918e+07	1.4283e+07	1.11762e+07	6.46697e+06
L-Asparagine +1	0	0	13411.5	4332.65	7730.98	0	40227.7	64060.6	36476.8	101405	243410	177726	180224	201432	250385	339894	318064	234935	263062	442241	346265	179726
L-Aspartic Acid	244389	0	1.07203e+06	255007	246651	300493	8.48833e+06	6.53619e+06	9.13143e+06	8.44229e+06	3.78664e+07	2.79021e+07	3.50007e+07	3.49295e+07	3.18762e+07	3.336e+07	3.73223e+07	3.91974e+07	4.00121e+07	4.68489e+07	4.20443e+07	2.72627e+07
L-Aspartic Acid +1	0	0	0	0	0	0	271682	188510	316278	258217	1.39394e+06	965721	1.19393e+06	1.3468e+06	1.14745e+06	1.11078e+06	1.21853e+06	1.22891e+06	1.19959e+06	1.4717e+06	1.29514e+06	816858
L-Aspartic Acid +3	0	0	0	0	0	0	275306	226196	163908	227572	1.1229e+06	981156	1.49013e+06	1.46182e+06	1.28565e+06	1.20162e+06	958973	840712	708438	685768	630518	334063
L-Aspartic Acid +4	21033.6	51498	16763.3	0	0	24670.6	135435	190789	120465	111306	1.03975e+06	839326	1.17828e+06	1.32047e+06	1.28065e+06	1.24166e+06	263851	328930	286188	349100	258274	126260
L-Glutamic Acid	4.49809e+06	971425	7.10765e+06	7.96232e+06	8.1892e+06	1.07084e+07	2.91929e+08	2.0136e+08	2.68436e+08	2.3608e+08	5.6654e+08	4.60378e+08	5.46976e+08	5.46037e+08	5.06961e+08	5.00099e+08	3.93998e+08	3.85311e+08	4.00773e+08	4.45608e+08	4.07227e+08	2.77597e+08
L-Glutamic Acid +1	208731	41607.3	342592	359856	329096	456282	1.43016e+07	9.44525e+06	1.30285e+07	1.11617e+07	3.00572e+07	2.36839e+07	2.82631e+07	2.86327e+07	2.61307e+07	2.56385e+07	1.98045e+07	1.94222e+07	2.04552e+07	2.29377e+07	2.06903e+07	1.33677e+07
L-Glutamine	397740	304986	1.63022e+06	663026	869036	797004	2.29398e+07	1.26241e+07	1.86213e+07	1.36763e+07	5.90034e+07	4.64756e+07	6.46251e+07	5.85292e+07	5.95054e+07	5.54242e+07	7.36001e+06	6.55799e+06	8.15925e+06	1.04534e+07	8.57392e+06	5.40308e+06
L-Glutamine +1	0	0	68122.2	4593.37	30126.4	27021.2	841032	437410	727907	529903	2.28103e+06	1.88146e+06	2.63133e+06	2.34812e+06	2.5763e+06	2.22436e+06	277997	253858	294879	361612	332338	201663
L-Histidine	1.09135e+06	0	6.92312e+06	1.94646e+06	2.59802e+06	1.23535e+06	1.45799e+07	2.03716e+07	1.08221e+07	3.12709e+07	6.0447e+07	5.46266e+07	6.18979e+07	6.30369e+07	5.44641e+07	7.16031e+07	8.7581e+07	8.54537e+07	1.05823e+08	1.32028e+08	1.07361e+08	8.36025e+07
L-Histidine+1	76491.3	20569.9	452642	92006.4	96208.2	52808.6	823905	1.17098e+06	729142	1.44572e+06	2.77063e+06	2.27372e+06	2.90407e+06	3.05043e+06	2.56603e+06	3.5286e+06	4.28031e+06	4.03873e+06	5.15703e+06	6.52861e+06	4.88294e+06	3.57052e+06
L-Isoleucine	568000	0	1.43463e+06	846285	982758	583321	4.73765e+06	1.03135e+07	5.19602e+06	2.36959e+07	2.8127e+07	1.46331e+07	2.33676e+07	2.831e+07	2.78536e+07	4.75968e+07	4.37429e+07	3.25271e+07	4.2575e+07	4.80439e+07	4.23309e+07	2.22794e+07
L-Isoleucine +1	37420.1	0	85670.8	60380.6	65313.9	47346	285603	551515	315464	1.14369e+06	1.50939e+06	771998	1.19728e+06	1.36878e+06	1.34549e+06	2.28434e+06	2.18576e+06	1.67247e+06	2.2161e+06	2.52969e+06	2.19227e+06	998708
L-Isoleucine +2	0	0	0	0	0	0	0	0	0	0	23977.4	0	0	6997.35	29960.4	31374.8	117004	77574.3	120124	139907	76304.3	28686.9
L-Leucine	1.22567e+06	0	2.09861e+06	2.92185e+06	2.91213e+06	1.19726e+06	1.4004e+07	2.74631e+07	1.6282e+07	6.17205e+07	7.60883e+07	4.53163e+07	7.19444e+07	8.16412e+07	7.69221e+07	1.43568e+08	1.00365e+08	7.17904e+07	9.79606e+07	1.01168e+08	8.13584e+07	4.16962e+07
L-Leucine +1	83630	0	130061	199495	186672	84005.8	761258	1.35235e+06	885954	3.08511e+06	4.07974e+06	2.32619e+06	3.50636e+06	4.09649e+06	4.10211e+06	7.78582e+06	5.66187e+06	3.98801e+06	5.32203e+06	5.74888e+06	4.42111e+06	2.01849e+06
L-Leucine +2	0	0	0	0	0	0	0	30107.7	14397.3	109585	170754	83125.4	88051.3	197691	233461	421930	279924	205951	321364	354342	235117	74936.2
L-Lysine	370471	280271	597913	664591	739160	655047	2.05241e+06	4.21882e+06	2.52949e+06	7.95101e+06	4.92263e+06	3.8091e+06	4.83391e+06	4.4109e+06	4.25197e+06	1.02454e+07	4.01409e+07	4.41932e+07	5.35357e+07	6.44044e+07	5.19979e+07	4.85985e+07
L-Lysine +1	2615.4	3137.56	9530.27	24863.7	18177.9	16801.9	86196.8	201575	131336	367072	241884	182795	210887	187966	187236	495262	2.10975e+06	2.31916e+06	2.79049e+06	3.43526e+06	2.66476e+06	2.56085e+06
L-Methionine	346480	51774.2	464389	780712	738426	444713	4.83624e+06	8.30641e+06	5.42767e+06	1.77132e+07	4.04063e+07	2.08441e+07	4.15256e+07	4.366e+07	3.83356e+07	5.57758e+07	2.8979e+07	2.0323e+07	2.80375e+07	2.75708e+07	2.32948e+07	1.01435e+07
L-Methionine +1	29632.9	38510.3	61686.6	41217.4	37972.5	80606.1	246229	392987	265619	731893	1.7489e+06	842031	1.69221e+06	1.8235e+06	1.59517e+06	2.51081e+06	1.30452e+06	821087	1.15184e+06	1.15476e+06	953988	416139
L-Methionine +2	0	0	0	0	0	0	0	0	0	0	15538.9	14176	36990.5	4002.5	33785.6	11478.2	20571.1	11893.7	9916.06	22145	15518	0
L-Phenylalanine	907068	280906	1.76984e+06	2.2406e+06	2.49599e+06	1.09401e+06	1.1199e+07	2.03384e+07	1.21582e+07	4.37862e+07	3.88951e+07	2.33845e+07	3.99334e+07	4.37253e+07	3.86552e+07	9.45005e+07	6.14589e+07	3.31253e+07	4.84054e+07	4.22748e+07	3.18228e+07	1.34923e+07
L-Phenylalanine +1	244112	0	113771	0	140921	222827	898426	1.26464e+06	813199	2.92499e+06	2.9991e+06	1.58605e+06	2.8212e+06	3.42136e+06	2.69684e+06	7.90828e+06	4.61122e+06	2.36504e+06	3.84887e+06	3.13625e+06	2.18204e+06	1.01231e+06
L-Proline	911143	650334	4.82487e+06	1.31302e+06	1.55331e+06	1.04264e+06	1.81819e+07	1.90106e+07	1.46149e+07	2.75433e+07	2.84337e+07	2.31591e+07	3.08746e+07	3.27913e+07	2.59106e+07	4.27613e+07	1.46004e+08	1.38186e+08	1.80979e+08	2.02044e+08	1.75457e+08	1.18678e+08
L-Proline +1	42806.4	46208.2	221572	69637.1	96296.2	56575.9	848652	847502	650171	1.24029e+06	1.29968e+06	1.00254e+06	1.43002e+06	1.47181e+06	1.18276e+06	1.95952e+06	7.6095e+06	7.09796e+06	9.47782e+06	1.05885e+07	8.97687e+06	5.9711e+06
L-Proline +2	0	0	0	0	0	0	14631.2	12814.1	4012.07	19984.2	28869.9	23297.5	28094.1	45275.6	29369.8	24462.7	109647	98356	239878	165730	181524	111330
L-Serine	387371	308141	4.72892e+06	499489	790595	434004	1.7077e+06	2.26175e+06	428476	2.99751e+06	400867	1.56377e+06	208722	264207	303912	1.63593e+06	469441	449809	319269	444420	302037	430492
L-Tryptophan	235092	48219.4	382325	496719	468579	196121	1.94306e+06	3.78282e+06	2.04293e+06	8.57807e+06	3.11426e+06	2.20052e+06	2.77719e+06	3.36018e+06	3.39272e+06	1.77762e+07	1.36474e+07	6.42018e+06	1.05452e+07	8.81789e+06	6.72539e+06	3.37717e+06
L-Tryptophan +1	0	0	0	0	0	0	173842	189057	167684	605875	250395	128323	173349	206265	175716	1.53966e+06	1.00783e+06	463102	787778	661374	472795	218322
L-Tyrosine	229708	170826	1.32712e+06	506606	536704	287785	1.62126e+06	1.89153e+06	876669	4.55595e+06	772387	1.20744e+06	982721	1.23627e+06	1.46775e+06	8.09032e+06	1.17489e+06	1.17265e+06	1.43408e+06	1.90361e+06	1.49107e+06	1.0609e+06
L-Valine	950146	0	2.34962e+06	987313	1.5654e+06	791700	8.74233e+06	1.1688e+07	7.99957e+06	2.37063e+07	2.99811e+07	2.26547e+07	3.84456e+07	4.05125e+07	3.82799e+07	5.75201e+07	5.88222e+07	4.8423e+07	6.37071e+07	6.85892e+07	6.15467e+07	2.9789e+07
phosphoenolpyruvate	0	0	0	0	0	0	5695.85	11787.8	19147.1	10958.2	76170.2	52885.1	31718.1	24192.1	36169.3	19622.2	220864	162951	201070	153218	115829	151832
phosphoenolpyruvate +1	0	0	0	0	0	0	0	0	0	0	0	0	0	0	0	0	13825.5	15441	10786.6	12148	11803.3	13699.7
phosphoenolpyruvate +2	0	0	0	0	0	0	28229.7	19989	34196.2	0	20960.3	27105.7	37215.2	45900.6	23770.6	12357.9	94815.2	70177.7	119005	93391.4	91679.7	85071.5
phosphoenolpyruvate +3	0	0	0	0	0	0	303294	277576	408981	239606	1.62333e+06	1.82016e+06	2.05205e+06	1.73575e+06	1.68893e+06	1.29513e+06	4.57129e+06	3.38976e+06	5.27351e+06	5.25157e+06	4.61817e+06	4.28342e+06
Pyruvate +1	4049.12	9483.42	5121.13	9548.86	0	3388.82	5547.83	8378.44	12994	17423.2	6770.55	0	0	22974	6260.5	0	4998.19	3126.48	4943.76	8403.85	4017.15	0
Pyruvate +2	309338	137534	356538	312812	251752	516270	193776	426606	319265	275892	285727	171773	221404	291658	374733	267927	470408	221858	195998	314562	215932	319725
Pyruvate +3	0	0	5728.36	4695.49	0	15704.1	48982.8	106809	65300.4	254493	33896.2	24781.4	155185	127478	64744.6	86142.5	231171	209805	232145	253957	236057	191824
