# Supplementary material for: Anandamide Alters Glycolytic Activity in Streptococcus mutans: Metabolomics and Stable Isotope Labeling Study
Source: Int J Mol Sci. 2025 Aug 29;26(17):8401. doi: 10.3390/ijms26178401 (PMC12429060; doi:10.3390/ijms26178401)
Supplement: Supplementary file 1 [file ijms-26-08401-s001.zip › Table S7_Identified Metabolites in Growth Media_Tracing Experiment.xlsx]

## Sheet: Sheet1
	media_1H_1_AEA	media_1H_1_Control	media_1H_2_AEA	media_1H_2_Control	media_1H_3_AEA	media_1H_3_Control	media_1H_4_AEA	media_1H_4_Control	media_1H_5_AEA	media_1H_5_Control	media_1H_6_AEA	media_1H_6_Control	media_6H_1_AEA	media_6H_1_Control	media_6H_2_AEA	media_6H_2_Control	media_6H_3_AEA	media_6H_3_Control	media_6H_4_AEA	media_6H_4_Control	media_6H_5_AEA	media_6H_5_Control	media_6H_6_Control
Groups	media_1H_AEA	media_1H_Control	media_1H_AEA	media_1H_Control	media_1H_AEA	media_1H_Control	media_1H_AEA	media_1H_Control	media_1H_AEA	media_1H_Control	media_1H_AEA	media_1H_Control	media_6H_AEA	media_6H_Control	media_6H_AEA	media_6H_Control	media_6H_AEA	media_6H_Control	media_6H_AEA	media_6H_Control	media_6H_AEA	media_6H_Control	media_6H_Control
2/3-phosphoglycerate	291898	219624	222800	192316	269541	271365	240205	237072	310924	278428	266631	215077	232317	180083	278780	311164	335003	261764	342764	248819	332710	282858	187351
2/3-phosphoglycerate +1	0	0	0	0	0	0	0	0	0	0	0	0	0	0	0	0	0	0	0	0	0	0	0
2/3-phosphoglycerate +2	0	0	0	0	17666.1	0	0	0	0	0	0	0	0	0	0	10658.1	0	9661.38	0	21074.8	0	28249.3	21954.8
2/3-phosphoglycerate +3	1.62486e+06	527210	1.46053e+06	477113	1.49006e+06	594334	1.47507e+06	545612	1.47658e+06	551005	1.3698e+06	597483	748846	5.36666e+06	1.63214e+06	5.64243e+06	1.56932e+06	5.44817e+06	1.5733e+06	5.31035e+06	1.3072e+06	5.66185e+06	5.5294e+06
2-Hydroxy Glutarate	1.3172e+07	1.22479e+07	1.27486e+07	1.19413e+07	1.29592e+07	1.19065e+07	1.34118e+07	1.27216e+07	1.0046e+07	1.26401e+07	1.29632e+07	1.5398e+07	1.18388e+07	1.15219e+07	1.24254e+07	1.2182e+07	1.43042e+07	1.17645e+07	1.36062e+07	1.24191e+07	1.19774e+07	1.3337e+07	1.44679e+07
2-Hydroxy Glutarate +1	524086	337419	557031	329168	366940	281625	449240	501751	236113	468501	464399	508016	445680	322395	437423	367469	502205	309700	444933	418790	428555	350843	456506
2-Hydroxy Glutarate +2	0	0	0	0	0	0	0	0	0	0	0	0	0	0	0	0	0	0	0	0	0	0	0
2-Hydroxy Glutarate +3	0	0	0	0	0	0	0	0	0	0	0	0	0	0	0	0	0	0	0	0	0	0	0
2-Hydroxy Glutarate +4	0	0	0	0	0	0	0	0	0	0	0	0	0	0	0	0	0	0	0	0	0	0	0
2-Hydroxy Glutarate +5	0	0	0	0	0	0	0	0	32593.7	0	0	0	0	0	31009.2	0	0	0	0	0	110080	0	0
6-Phosphogluconate	19355.4	23477.8	20617.9	0	0	46578.4	16949.6	53067.3	14981.8	23210.6	69258.4	21873.2	20245.2	26654.7	0	31274.4	18695	0	0	18869.3	0	27357.9	79908
6-Phosphogluconate +1	0	0	0	0	0	0	0	0	0	0	0	0	0	0	0	0	0	0	0	0	0	0	0
6-Phosphogluconate +2	0	0	0	0	0	0	0	0	0	0	0	0	0	0	0	0	0	0	0	0	0	0	0
6-Phosphogluconate +3	0	0	0	0	0	0	0	0	0	0	0	0	0	0	0	0	0	0	0	0	0	0	0
6-Phosphogluconate +4	0	0	0	0	0	0	0	0	0	0	0	0	0	0	0	0	0	0	0	0	0	0	0
6-Phosphogluconate +5	0	0	0	0	0	0	0	0	0	0	0	0	0	0	0	0	0	0	0	0	0	0	0
6-Phosphogluconate +6	0	0	0	0	0	0	0	0	0	0	0	0	0	0	0	0	0	0	0	20218.3	0	0	19924.1
Acetyl CoA	0	0	0	0	0	0	0	0	0	0	0	0	0	0	0	0	0	0	0	0	0	0	0
Acetyl CoA +1	0	0	0	0	0	0	0	0	0	0	0	0	0	0	0	0	0	0	0	0	0	0	0
Acetyl CoA +2	0	0	0	0	0	0	133292	0	0	0	0	0	0	0	0	0	0	0	0	0	0	0	0
Alanine	2.84238e+09	2.61995e+09	2.69053e+09	2.64103e+09	2.71025e+09	2.63136e+09	2.73921e+09	2.38022e+09	2.60855e+09	2.67942e+09	2.61695e+09	2.62858e+09	2.7022e+09	2.50602e+09	2.82778e+09	2.62072e+09	2.81634e+09	2.50753e+09	2.93538e+09	2.54015e+09	2.90905e+09	2.58068e+09	2.50663e+09
Alanine +1	8.82929e+07	8.0377e+07	8.30228e+07	8.26622e+07	8.5667e+07	7.96121e+07	8.69088e+07	7.41216e+07	8.19384e+07	8.29621e+07	8.114e+07	8.05492e+07	8.49908e+07	8.13905e+07	8.71321e+07	8.67974e+07	8.71033e+07	8.28847e+07	9.3592e+07	8.52935e+07	9.30183e+07	8.51436e+07	8.36644e+07
Alanine +2	231770	464751	290835	159259	166327	119958	199010	277936	165576	420498	297977	289461	187427	7.2045e+06	346840	8.1182e+06	91129.4	7.88267e+06	399519	8.12794e+06	271191	7.9673e+06	7.84167e+06
Alanine +3	2.13977e+06	7.29703e+06	2.33913e+06	7.46119e+06	2.32428e+06	6.99296e+06	2.35865e+06	6.46489e+06	2.38314e+06	7.86079e+06	2.30158e+06	7.46635e+06	3.26796e+06	1.94875e+08	7.57056e+06	2.05971e+08	7.24036e+06	1.99864e+08	7.10033e+06	1.98522e+08	6.08061e+06	2.04826e+08	2.02073e+08
alfa-ketoglutarate	6.63381e+06	6.90231e+06	6.67531e+06	6.71832e+06	6.37395e+06	7.21956e+06	6.74909e+06	7.26806e+06	5.51274e+06	6.94284e+06	6.48685e+06	3.18403e+06	5.64458e+06	1.5076e+07	2.70829e+06	1.63209e+07	3.09089e+06	7.51335e+06	3.6478e+06	7.12154e+06	5.66048e+06	8.74436e+06	6.97584e+06
alfa-ketoglutarate +1	284484	262836	305857	260921	230242	260749	276035	322089	232632	321016	264357	0	245695	603125	0	616144	30894.6	266905	92997.6	111051	220521	278562	131866
alfa-ketoglutarate +2	0	0	0	0	0	0	0	0	0	0	0	0	0	0	0	0	0	0	0	0	0	0	0
alfa-ketoglutarate +3	0	0	0	9341.75	20630.1	0	0	0	0	0	0	0	13351.1	0	0	0	0	0	0	0	12809.2	0	0
alfa-ketoglutarate +4	0	0	0	0	0	0	0	0	0	0	0	0	0	0	0	0	0	0	0	0	0	0	0
alfa-ketoglutarate +5	66427.9	0	0	12465.5	8870.73	0	21287	0	0	0	0	0	33892.4	0	0	0	0	0	0	0	0	0	0
Citrate/isocitrate	5.16884e+08	4.57974e+08	4.99093e+08	4.63542e+08	5.09197e+08	4.96328e+08	5.03551e+08	4.6699e+08	4.44153e+08	4.82297e+08	4.83485e+08	4.94942e+08	4.79152e+08	4.61624e+08	4.54184e+08	4.70951e+08	4.94968e+08	4.35101e+08	4.95257e+08	4.47039e+08	4.95689e+08	4.56797e+08	4.56959e+08
Citrate/isocitrate +1	3.12309e+07	2.73134e+07	3.07557e+07	2.75737e+07	3.12677e+07	3.02035e+07	3.01489e+07	2.78244e+07	2.62656e+07	2.88663e+07	2.98925e+07	3.00374e+07	2.92184e+07	2.71288e+07	2.71223e+07	2.80532e+07	3.02093e+07	2.59003e+07	2.98305e+07	2.63192e+07	2.98742e+07	2.72096e+07	2.62624e+07
Citrate/isocitrate +2	0	0	0	0	0	0	0	0	0	0	0	0	0	0	0	0	0	0	0	0	0	0	0
Citrate/isocitrate +3	0	0	0	0	0	0	0	0	0	0	0	0	0	0	0	0	0	0	0	0	0	0	0
Citrate/isocitrate +4	0	0	0	0	0	0	0	0	0	0	0	0	0	0	0	0	0	0	0	0	0	0	0
Citrate/isocitrate +5	0	0	0	0	0	0	0	0	0	0	0	0	0	0	0	16682.6	0	0	0	0	0	0	0
Citrate/isocitrate +6	0	0	0	0	0	0	0	0	0	0	0	0	0	0	0	16979.4	0	0	0	0	0	0	0
dihydroxyacetone phosphate	0	0	0	0	0	0	0	0	0	0	0	0	0	0	0	0	0	0	0	0	0	0	0
dihydroxyacetone phosphate +1	0	0	0	0	0	0	0	0	0	0	0	0	0	0	0	0	0	0	0	0	0	0	0
dihydroxyacetone phosphate +2	0	0	0	0	0	0	0	0	0	0	0	0	0	0	0	0	0	0	0	0	0	0	0
dihydroxyacetone phosphate +3	0	0	0	0	0	0	0	0	0	0	0	0	27736.6	301575	46299.7	309030	34160.3	382626	27951.4	307003	0	260326	222127
Fructos 6-phosphate	0	200415	108011	0	0	0	0	0	0	0	0	0	129912	106046	118193	0	405355	84425.8	0	83311.5	0	230795	126950
Fructos 6-phosphate +1	0	0	0	0	0	0	0	0	0	0	0	0	0	0	0	0	0	0	0	0	0	0	0
Fructos 6-phosphate +2	0	0	0	0	0	0	0	0	0	0	0	0	0	0	0	0	0	0	0	0	0	0	0
Fructos 6-phosphate +3	0	0	0	0	0	0	0	0	0	0	0	0	0	0	0	0	0	0	0	0	0	0	0
Fructos 6-phosphate +4	0	0	0	0	0	0	0	0	0	0	0	0	0	0	0	0	0	0	0	0	0	0	0
Fructos 6-phosphate +5	0	0	0	0	0	0	0	0	0	0	0	0	0	0	0	0	0	0	0	0	0	0	0
Fructos 6-phosphate +6	0	0	0	0	0	0	0	0	0	0	0	0	0	8.96201e+06	0	8.64358e+06	0	8.71698e+06	0	8.88799e+06	0	9.13446e+06	8.62406e+06
GA3P	22669.4	0	8295.83	0	8011.11	7535.99	17877.9	9172.03	7789.21	0	0	16594.6	8632.13	25953.5	15885.4	41900.5	6557.53	43937.3	13298.7	30475.2	27460.5	40168.7	34665.2
GA3P+1	0	0	0	0	0	0	0	0	0	0	0	0	10382.9	0	0	0	0	0	0	0	0	0	0
GA3P+2	0	0	0	0	0	0	0	0	0	0	0	0	0	0	0	0	0	0	0	0	0	0	0
GA3P+3	0	0	0	0	0	0	0	0	0	0	0	0	0	262691	0	217929	0	170669	0	214587	0	186804	225502
Glucose	0	0	0	0	0	0	0	0	0	0	0	0	0	0	0	0	0	0	0	0	0	0	0
Glucose +1	0	0	0	0	0	0	0	0	0	0	0	0	0	0	0	0	0	0	0	0	0	0	0
Glucose +2	0	0	0	0	0	0	0	0	0	0	0	0	0	0	0	0	0	0	0	0	0	0	0
Glucose +3	0	0	0	0	0	0	0	0	0	0	0	0	0	0	0	0	0	0	0	0	0	0	0
Glucose +4	0	0	0	0	0	0	0	0	0	0	0	0	0	0	0	0	0	0	0	0	0	0	0
Glucose +5	1.05311e+08	9.32213e+07	9.80748e+07	9.4691e+07	1.01609e+08	9.54992e+07	9.96837e+07	9.65735e+07	9.36169e+07	9.81597e+07	9.95777e+07	9.4915e+07	9.46375e+07	5.76353e+07	9.58868e+07	5.93263e+07	1.06007e+08	5.74135e+07	9.9996e+07	5.98468e+07	1.00379e+08	5.86479e+07	5.82859e+07
Glucose +6	4.5065e+09	3.95192e+09	4.2267e+09	4.05911e+09	4.32969e+09	4.05752e+09	4.33656e+09	4.10309e+09	4.09357e+09	4.2092e+09	4.20911e+09	4.01435e+09	4.04094e+09	2.52319e+09	4.12048e+09	2.59456e+09	4.54937e+09	2.5749e+09	4.19985e+09	2.58929e+09	4.26883e+09	2.59851e+09	2.57977e+09
Glucose 6-phosphate	1.39221e+06	1.48839e+06	1.1368e+06	1.53751e+06	1.42246e+06	1.41977e+06	1.30024e+06	1.3531e+06	1.27216e+06	1.38976e+06	1.45911e+06	1.4288e+06	1.47262e+06	1.55243e+06	1.20415e+06	1.54451e+06	1.38036e+06	1.35654e+06	1.13086e+06	1.53861e+06	1.36052e+06	1.47644e+06	1.59969e+06
Glucose 6-phosphate +1	29894.2	31261.2	15108.5	51519.5	0	22618.3	14851.4	24769.6	13272.3	0	40700.2	10671.1	19303.1	45801.3	33448.9	19058.2	10264.2	13914.5	20732.6	11783.7	36155.9	0	36471.1
Glucose 6-phosphate +2	0	0	0	0	0	0	0	0	0	0	0	0	0	0	0	0	0	0	0	0	0	0	0
Glucose 6-phosphate +3	0	0	0	0	0	0	0	0	0	0	0	0	0	0	0	0	0	0	0	0	0	0	0
Glucose 6-phosphate +4	0	0	0	0	0	0	0	0	0	0	0	0	0	0	0	0	0	0	0	0	0	0	0
Glucose 6-phosphate +5	0	0	0	0	0	0	0	0	0	0	0	0	0	0	0	0	0	0	0	0	0	0	0
Glucose 6-phosphate +6	0	0	0	0	0	14408.8	0	0	0	0	0	0	0	98254.4	0	136169	0	0	0	185655	0	178166	84992.4
Glycine	1.14067e+08	1.06786e+08	1.02512e+08	1.05444e+08	1.04587e+08	1.04988e+08	1.06668e+08	9.47844e+07	1.0367e+08	1.07568e+08	1.02694e+08	9.79968e+07	1.09755e+08	1.01973e+08	1.14645e+08	1.04012e+08	1.10221e+08	1.04557e+08	1.19481e+08	9.84235e+07	1.16204e+08	1.06456e+08	1.0324e+08
Glycine +1	1.65161e+06	1.44571e+06	1.24451e+06	1.62684e+06	1.28478e+06	905247	956211	1.57737e+06	1.21948e+06	1.05908e+06	1.10986e+06	1.35836e+06	1.33683e+06	1.2632e+06	1.49193e+06	1.47799e+06	1.26949e+06	1.42502e+06	1.57358e+06	1.29027e+06	1.65688e+06	1.49298e+06	1.17569e+06
Glycine +2	0	0	0	0	0	0	0	0	0	0	0	0	0	0	0	0	0	0	0	0	0	0	0
Lactate	4.07643e+08	6.41982e+08	3.87522e+08	6.31363e+08	3.74406e+08	5.90751e+08	3.6781e+08	5.86402e+08	3.49666e+08	6.47807e+08	3.84784e+08	5.8349e+08	3.78274e+08	8.77314e+08	4.30587e+08	8.23558e+08	4.78631e+08	8.24364e+08	4.14198e+08	7.93408e+08	3.97692e+08	8.80576e+08	8.69015e+08
Lactate +1	8.57969e+06	2.9907e+07	1.04008e+07	2.79102e+07	1.01241e+07	2.24609e+07	9.52223e+06	2.21269e+07	9.23097e+06	2.85176e+07	1.02165e+07	2.7064e+07	1.11581e+07	3.75169e+08	1.64902e+07	3.75958e+08	1.47956e+07	3.83457e+08	1.8881e+07	3.8024e+08	1.359e+07	4.08629e+08	3.84508e+08
Lactate +2	413741	4.19921e+07	29198.4	4.13915e+07	26447.2	3.83705e+07	63557.9	3.84939e+07	315485	3.94542e+07	0	3.8373e+07	1.23809e+06	6.95698e+08	8.88258e+06	7.02322e+08	7.50299e+06	6.85762e+08	9.26524e+06	6.56237e+08	3.78008e+06	7.54413e+08	7.1086e+08
Lactate +3	6.71558e+07	2.0787e+09	4.9571e+07	2.09706e+09	4.9279e+07	1.95918e+09	5.05346e+07	1.90112e+09	5.4491e+07	2.02168e+09	5.25818e+07	1.9365e+09	9.84512e+07	1.66655e+10	3.3749e+08	1.64116e+10	3.39939e+08	1.60705e+10	3.08484e+08	1.57523e+10	2.00298e+08	1.75242e+10	1.68535e+10
L-Arginine	1.21324e+10	1.09542e+10	1.20731e+10	1.14558e+10	1.22613e+10	1.16616e+10	1.20326e+10	1.0543e+10	1.09933e+10	1.13992e+10	1.20682e+10	1.05308e+10	1.18371e+10	5.45214e+09	1.03904e+10	5.45412e+09	1.10607e+10	5.02114e+09	1.17898e+10	5.45851e+09	1.16961e+10	5.46359e+09	4.89777e+09
L-Arginine +1	8.85023e+07	9.36704e+07	2.84878e+07	4.6743e+07	6.34345e+07	6.25922e+07	1.70205e+07	8.18886e+07	9.00873e+07	9.61446e+07	1.19732e+08	5.93657e+07	1.85708e+08	7.63343e+07	2.18828e+07	1.00355e+08	6.48286e+07	1.15121e+08	4.39145e+07	5.84631e+07	4.46772e+07	3.91631e+07	1.47322e+08
L-Arginine +2	385824	1.32268e+06	1.02372e+06	1.23848e+06	1.77509e+06	1.21682e+06	351151	295471	543830	465433	1.61811e+06	671546	1.29538e+06	124526	1.36188e+06	111933	925669	424988	929650	175664	2.04645e+06	278207	649226
L-Arginine +3	0	0	0	0	0	0	0	0	0	0	0	0	0	0	0	0	0	0	0	0	0	0	0
L-Arginine +4	0	0	0	0	0	0	0	0	0	0	0	0	0	0	0	0	0	0	0	0	0	0	0
L-Arginine +5	0	0	0	0	0	0	0	0	0	0	0	0	0	0	0	0	0	0	0	0	0	0	0
L-Arginine +6	0	0	0	0	0	0	0	0	0	0	0	0	0	0	0	0	0	0	0	0	0	0	0
L-Asparagine	1.62342e+09	1.51928e+09	1.52872e+09	1.52963e+09	1.56507e+09	1.56014e+09	1.56441e+09	1.47459e+09	1.49192e+09	1.54832e+09	1.51452e+09	1.51001e+09	1.50402e+09	1.61351e+09	1.3641e+09	1.61766e+09	1.44108e+09	1.57255e+09	1.40662e+09	1.58777e+09	1.40243e+09	1.5846e+09	1.5299e+09
L-Asparagine +1	6.06295e+07	5.70834e+07	5.75016e+07	5.83496e+07	6.03292e+07	5.97259e+07	5.91775e+07	5.60877e+07	5.6827e+07	5.87862e+07	5.81777e+07	5.84836e+07	5.58185e+07	5.83069e+07	5.03119e+07	5.66166e+07	5.14126e+07	5.7146e+07	5.06007e+07	5.65324e+07	4.97567e+07	5.76506e+07	5.49074e+07
L-Asparagine +2	57031.5	155884	272916	461759	158422	134861	300400	356739	198742	276860	56337.8	369633	121078	196228	52347.2	86641.1	69754.7	143969	85749.2	193097	214065	309939	46945.1
L-Asparagine +3	0	0	0	0	0	0	0	0	0	0	0	0	0	0	0	0	0	0	0	0	0	0	0
L-Asparagine +4	0	0	0	0	0	0	0	0	0	0	0	0	0	0	0	0	0	0	0	0	0	0	0
L-Aspartic Acid	6.48972e+08	5.92614e+08	6.07607e+08	6.06838e+08	6.11099e+08	5.97785e+08	6.11436e+08	5.81211e+08	5.87239e+08	6.09848e+08	6.04915e+08	6.04891e+08	6.57187e+08	7.75982e+08	8.03091e+08	7.76875e+08	8.43237e+08	7.58786e+08	8.1775e+08	7.71023e+08	8.12978e+08	7.63389e+08	7.71741e+08
L-Aspartic Acid +1	2.28418e+07	2.1822e+07	2.13909e+07	2.20322e+07	2.1357e+07	2.15128e+07	2.12447e+07	2.15862e+07	2.07775e+07	2.25734e+07	2.18377e+07	2.26118e+07	2.38622e+07	2.88928e+07	2.94721e+07	3.00204e+07	3.16548e+07	2.92733e+07	3.00739e+07	2.97358e+07	3.03164e+07	2.97849e+07	3.0294e+07
L-Aspartic Acid +2	28553.7	139935	79075.2	145912	79507	142192	22468.9	153956	97092.6	145012	42161.2	151858	93263.2	281664	94467.8	510873	129910	477374	40350.4	367073	131403	436789	456456
L-Aspartic Acid +3	32652.6	3.11417e+06	0	2.92108e+06	27065.9	2.63358e+06	0	2.60231e+06	19843.2	2.96097e+06	0	2.87723e+06	235744	7.04108e+06	402950	7.3108e+06	430365	7.25754e+06	321297	6.85741e+06	310341	6.74072e+06	7.11657e+06
L-Aspartic Acid +4	0	2.28155e+06	0	2.28166e+06	0	2.0816e+06	0	2.17395e+06	0	2.371e+06	0	2.04553e+06	0	5.45581e+06	34288.6	5.14935e+06	22593.8	4.91611e+06	28911.2	5.37375e+06	0	5.44213e+06	5.20414e+06
L-Cystine	2.12523e+06	725534	2.14098e+06	563690	2.36902e+06	712240	2.14835e+06	618577	2.08324e+06	767545	1.83779e+06	587225	2.94099e+06	0	3.0911e+06	40550.8	4.02514e+06	71918	3.91434e+06	0	3.74344e+06	65697.2	25860.8
L-Cystine +1	0	0	0	0	0	0	0	0	0	0	0	0	41563.7	0	93054.3	0	81050	0	78065.7	0	76992.5	0	0
L-Cystine +2	0	0	0	0	0	0	0	0	0	0	0	0	0	0	0	0	0	0	0	0	0	0	0
L-Cystine +3	0	0	0	0	0	0	0	0	0	0	0	0	0	0	0	0	0	0	0	0	0	0	0
L-Cystine +4	0	0	0	0	0	0	0	0	0	0	0	0	0	0	0	0	0	0	0	0	0	0	0
L-Cystine +5	0	21412.7	0	0	0	0	0	0	0	0	0	0	0	0	0	0	0	0	0	0	0	0	0
L-Cystine +6	0	0	0	0	0	0	0	0	0	0	0	0	0	0	0	0	0	0	0	0	0	0	0
L-Glutamic Acid	5.222e+09	4.99826e+09	4.97402e+09	5.06837e+09	5.00994e+09	5.11742e+09	5.06748e+09	4.83763e+09	4.77333e+09	5.10757e+09	4.85094e+09	5.09477e+09	5.09334e+09	6.31305e+09	5.40789e+09	6.33924e+09	5.65212e+09	6.15846e+09	5.52652e+09	6.29e+09	5.46159e+09	6.26599e+09	6.25701e+09
L-Glutamic Acid +1	2.81337e+08	2.15033e+08	2.6599e+08	2.72301e+08	2.07817e+08	2.53898e+08	1.38186e+08	2.58084e+08	2.58469e+08	2.75685e+08	2.13921e+08	2.70125e+08	2.24397e+08	3.14696e+08	2.41483e+08	3.12525e+08	3.04156e+08	3.34464e+08	2.20269e+08	3.42823e+08	2.91601e+08	2.5398e+08	3.39691e+08
L-Glutamic Acid +2	1.63215e+06	1.38789e+06	1.09013e+06	906074	1.51242e+06	986357	1.48073e+06	1.48932e+06	785826	1.11149e+06	804312	710761	951225	1.31297e+06	1.22639e+06	1.82982e+06	1.26737e+06	1.01144e+06	1.69534e+06	707052	952205	1.20962e+06	1.31281e+06
L-Glutamic Acid +3	0	0	0	0	0	0	0	0	0	0	0	0	0	0	0	0	0	0	0	0	0	0	0
L-Glutamic Acid +4	0	0	0	0	0	0	0	0	0	0	0	0	0	0	0	0	0	0	0	0	0	0	0
L-Glutamic Acid +5	0	0	0	0	0	0	0	0	0	0	0	0	0	0	0	0	0	0	0	0	0	0	0
L-Glutamine	5.89441e+08	1.15692e+07	5.49053e+08	1.26754e+07	5.45429e+08	1.22052e+07	5.45028e+08	9.67774e+06	5.12109e+08	1.26999e+07	5.36317e+08	1.26609e+07	1.19183e+09	1.10061e+07	1.66226e+09	1.13711e+07	1.65714e+09	9.7299e+06	1.73866e+09	1.029e+07	1.7491e+09	1.09572e+07	1.07944e+07
L-Glutamine +1	2.39964e+07	50389.5	2.22573e+07	477139	2.27694e+07	211846	2.28098e+07	230704	2.15973e+07	209202	2.27719e+07	437423	5.38688e+07	66252.9	7.68931e+07	65816.9	7.78576e+07	0	8.12731e+07	240033	8.38534e+07	187229	253513
L-Glutamine +2	0	0	45547.2	0	0	0	0	0	0	0	0	0	180250	0	372024	0	419762	0	300568	0	179489	0	0
L-Glutamine +3	0	0	0	31276.3	0	0	0	0	0	0	0	0	0	0	0	0	0	0	0	0	0	0	0
L-Glutamine +4	0	0	0	0	0	0	0	0	0	0	0	0	0	0	0	0	0	0	0	0	0	0	0
L-Glutamine +5	0	0	43050	0	0	0	0	0	0	0	0	0	0	0	0	0	0	0	0	0	0	0	0
L-Hydroxyproline	7.77136e+07	7.37254e+07	7.59054e+07	7.40345e+07	7.81254e+07	7.54133e+07	7.69666e+07	6.6356e+07	7.34754e+07	7.46665e+07	7.63922e+07	7.5265e+07	7.88341e+07	7.38562e+07	8.30074e+07	7.51193e+07	8.08763e+07	7.19056e+07	8.5429e+07	7.31492e+07	8.67702e+07	7.38967e+07	7.3241e+07
L-Hydroxyproline +1	3.09758e+06	2.65112e+06	2.87562e+06	2.57853e+06	2.78987e+06	2.74037e+06	3.08664e+06	2.40835e+06	2.80286e+06	2.8673e+06	2.56596e+06	2.74564e+06	2.73813e+06	2.91626e+06	3.26935e+06	2.77368e+06	2.95703e+06	2.79402e+06	3.03444e+06	2.53534e+06	3.18889e+06	2.82331e+06	2.49081e+06
L-Hydroxyproline +2	0	0	0	0	0	0	0	0	0	0	0	0	0	0	0	158896	359469	205639	0	0	187076	0	0
L-Hydroxyproline +3	0	0	0	0	0	0	0	0	0	0	0	0	0	0	0	0	0	0	0	0	0	0	0
L-Hydroxyproline +4	0	0	0	0	0	0	0	0	0	0	0	0	0	0	0	0	0	0	0	0	0	0	0
L-Hydroxyproline +5	0	0	0	0	0	0	0	0	0	0	0	0	0	0	0	0	0	0	0	0	0	0	0
L-Isoleucine	6.66725e+09	6.17439e+09	6.32912e+09	6.16139e+09	6.33523e+09	6.00219e+09	6.40208e+09	5.94712e+09	5.71091e+09	6.38466e+09	6.3898e+09	6.13363e+09	6.34989e+09	6.50049e+09	7.01625e+09	6.90904e+09	7.22478e+09	6.49718e+09	6.89879e+09	6.60952e+09	7.45718e+09	6.95833e+09	6.7573e+09
L-Isoleucine +1	4.03744e+08	3.78659e+08	3.86201e+08	3.77102e+08	3.82391e+08	3.60542e+08	3.91423e+08	3.68239e+08	3.46029e+08	3.964e+08	3.90232e+08	3.69411e+08	3.85322e+08	4.01727e+08	4.26823e+08	4.20985e+08	4.55057e+08	4.07481e+08	4.22725e+08	4.09141e+08	4.6268e+08	4.31172e+08	4.18449e+08
L-Isoleucine +2	8.29703e+06	5.8252e+06	6.72597e+06	6.30565e+06	6.24211e+06	6.22295e+06	6.22644e+06	5.63184e+06	5.76101e+06	7.64795e+06	7.64995e+06	8.17792e+06	7.57249e+06	6.95912e+06	8.24049e+06	7.21347e+06	7.09927e+06	6.52504e+06	7.6897e+06	7.15838e+06	1.0102e+07	8.15597e+06	8.63549e+06
L-Isoleucine +3	0	0	0	0	0	0	0	0	0	0	0	0	0	0	0	0	0	0	0	0	0	0	0
L-Isoleucine +4	0	0	0	0	0	0	0	0	0	0	0	0	0	0	0	0	0	0	0	0	0	0	0
L-Isoleucine +5	0	0	0	0	0	0	0	0	0	0	0	0	0	0	0	0	0	0	0	0	0	0	0
L-Isoleucine +6	0	0	0	0	0	0	0	0	0	0	0	0	0	0	0	0	0	0	0	0	0	0	0
L-Leucine	2.097e+10	1.86661e+10	1.92835e+10	1.87531e+10	1.94797e+10	1.88395e+10	1.98327e+10	1.84804e+10	1.84588e+10	1.89971e+10	1.85092e+10	1.85471e+10	1.90252e+10	1.84166e+10	1.99012e+10	1.86126e+10	2.07808e+10	1.91353e+10	2.03325e+10	1.84286e+10	2.00333e+10	1.79668e+10	1.84462e+10
L-Leucine +1	1.36068e+09	1.2056e+09	1.24391e+09	1.2203e+09	1.26858e+09	1.21685e+09	1.27804e+09	1.18123e+09	1.20325e+09	1.22559e+09	1.19749e+09	1.19505e+09	1.22487e+09	1.18221e+09	1.28585e+09	1.20108e+09	1.32959e+09	1.2487e+09	1.31072e+09	1.19074e+09	1.29879e+09	1.16947e+09	1.19803e+09
L-Leucine +2	2.01588e+07	1.96521e+07	2.18371e+07	1.94111e+07	2.04328e+07	2.03892e+07	1.93284e+07	2.15344e+07	1.81898e+07	2.14879e+07	1.92409e+07	1.79125e+07	1.9902e+07	1.84251e+07	2.06367e+07	2.10565e+07	2.18034e+07	2.15018e+07	2.02974e+07	1.95896e+07	2.15445e+07	2.03089e+07	1.7949e+07
L-Leucine +3	0	0	0	0	0	0	0	0	0	0	0	0	0	0	0	0	0	0	0	0	0	0	0
L-Leucine +4	0	0	0	0	0	0	0	0	0	0	0	0	0	0	0	0	0	0	0	0	0	0	0
L-Leucine +5	0	0	0	0	0	0	0	0	0	0	0	0	0	0	0	0	0	0	0	0	0	0	0
L-Leucine +6	0	0	0	0	0	0	0	0	0	0	0	0	0	0	0	0	0	0	0	0	0	0	0
L-Lysine	5.69828e+09	5.19256e+09	5.52591e+09	5.3277e+09	5.68686e+09	5.48425e+09	5.58791e+09	5.16874e+09	5.30425e+09	5.38815e+09	5.50779e+09	4.72314e+09	5.60251e+09	5.70073e+09	5.0776e+09	5.35778e+09	5.58856e+09	5.03492e+09	5.62473e+09	5.13254e+09	5.70362e+09	5.29155e+09	4.90374e+09
L-Lysine +1	2.47381e+08	2.80512e+08	1.12895e+08	1.04542e+08	1.25655e+08	5.1946e+07	3.01312e+07	1.36239e+08	2.71612e+08	3.22326e+08	2.0067e+08	1.4613e+08	2.44258e+08	2.79953e+08	4.65304e+07	2.42847e+08	1.43939e+08	3.23842e+08	8.12928e+07	3.63133e+07	1.52624e+08	1.05732e+08	2.5833e+08
L-Lysine +2	4.58281e+06	4.787e+06	4.45934e+06	4.35679e+06	4.97378e+06	4.79487e+06	4.37345e+06	3.07296e+06	4.56294e+06	4.42749e+06	4.84752e+06	4.54118e+06	4.68291e+06	5.58488e+06	3.62537e+06	4.77681e+06	4.87717e+06	3.72038e+06	4.91155e+06	4.52321e+06	4.87084e+06	4.75154e+06	4.17205e+06
L-Lysine +3	0	0	0	0	0	0	0	0	0	0	0	0	0	0	0	0	0	0	0	0	0	0	0
L-Lysine +4	0	0	0	0	0	0	0	0	0	0	0	0	0	0	0	0	0	0	0	0	0	0	0
L-Lysine +5	0	0	0	0	0	0	0	0	0	0	0	0	0	0	0	0	0	0	0	0	0	0	0
L-Lysine +6	0	0	0	0	0	0	0	0	0	0	0	0	0	0	0	0	0	0	0	0	0	0	0
L-Methionine	7.11967e+09	6.39488e+09	6.80715e+09	6.56244e+09	6.6598e+09	6.65981e+09	6.93022e+09	5.96615e+09	6.25184e+09	6.78435e+09	6.54249e+09	6.67097e+09	6.67426e+09	6.69646e+09	6.77735e+09	6.93147e+09	6.87046e+09	6.81571e+09	7.14313e+09	6.77238e+09	7.08161e+09	6.83471e+09	6.67998e+09
L-Methionine +1	2.27304e+08	1.97936e+08	3.36208e+08	1.54952e+08	2.75512e+08	2.22179e+08	1.62841e+08	2.95225e+08	2.59513e+08	2.90167e+08	2.22929e+08	2.12542e+08	2.23196e+08	1.49339e+08	1.82982e+08	2.14751e+08	3.42233e+08	2.8675e+08	8.28468e+07	2.85857e+08	3.28276e+08	2.82826e+08	3.37498e+08
L-Methionine +2	661180	538912	735423	720125	291830	712430	891603	1.08902e+06	182714	1.23903e+06	863869	521050	912341	1.3309e+06	618569	1.29423e+06	309272	1.45257e+06	973961	436019	794589	856846	562918
L-Methionine +3	0	0	0	0	0	0	0	0	0	0	0	0	0	0	0	0	0	0	0	0	0	0	0
L-Methionine +4	0	0	0	0	0	0	0	0	0	0	0	0	0	0	0	0	0	0	0	0	0	0	0
L-Methionine +5	0	0	0	0	0	0	0	0	0	0	0	0	0	0	0	0	0	0	0	0	0	0	0
L-Phenylalanine	1.90936e+10	1.74233e+10	1.78709e+10	1.80276e+10	1.81859e+10	1.77423e+10	1.82895e+10	1.72308e+10	1.72905e+10	1.81316e+10	1.7718e+10	1.7689e+10	1.73152e+10	1.53044e+10	1.83878e+10	1.6065e+10	1.82293e+10	1.59806e+10	1.81658e+10	1.57488e+10	1.90903e+10	1.61106e+10	1.59295e+10
L-Phenylalanine +1	1.70309e+09	1.42056e+09	1.73326e+09	6.04399e+08	8.2842e+08	1.0179e+09	5.87725e+08	1.67401e+09	1.68398e+09	1.43164e+09	1.23484e+09	1.6924e+09	7.88089e+08	8.66615e+08	8.80574e+08	1.02896e+09	1.74688e+09	1.3744e+09	5.70882e+08	1.54373e+09	1.62996e+09	1.53979e+09	1.52929e+09
L-Phenylalanine +2	3.8186e+07	3.46777e+07	3.49155e+07	3.8749e+07	3.58013e+07	3.5628e+07	3.41138e+07	3.47342e+07	3.52617e+07	3.75236e+07	3.73891e+07	3.58327e+07	3.33658e+07	2.72747e+07	3.66987e+07	3.04869e+07	3.56284e+07	3.42931e+07	4.1199e+07	2.76532e+07	3.5204e+07	2.82448e+07	3.0656e+07
L-Phenylalanine +3	913196	1.20094e+06	750769	1.24553e+06	1.26566e+06	1.05742e+06	1.0951e+06	1.13651e+06	1.11957e+06	955345	1.24138e+06	1.19332e+06	1.13693e+06	132477	796560	0	464035	116763	1.04759e+06	232804	843798	310664	178289
L-Phenylalanine +4	0	0	0	0	0	0	124751	0	0	0	0	0	0	0	0	0	0	0	0	0	0	0	0
L-Phenylalanine +5	0	0	0	0	0	0	0	0	0	0	0	0	0	0	0	0	0	0	0	0	0	0	0
L-Phenylalanine +6	0	0	0	0	0	0	0	0	0	0	0	0	135599	0	0	0	142410	124810	129040	0	0	0	0
L-Phenylalanine +7	0	0	0	0	0	0	0	0	0	0	0	0	0	0	0	0	0	0	0	0	0	0	0
L-Phenylalanine +8	0	0	0	0	0	134860	0	215511	0	0	0	0	0	0	0	0	0	0	0	87126.9	0	432137	0
L-Phenylalanine +9	0	0	0	0	0	0	0	0	0	0	0	0	0	5.73866e+06	0	6.15941e+06	0	8.30004e+06	0	8.43935e+06	0	7.02413e+06	7.47687e+06
L-Proline	8.7602e+09	8.00596e+09	8.20115e+09	8.32298e+09	8.44434e+09	8.28737e+09	8.40962e+09	7.66379e+09	7.50343e+09	8.35504e+09	7.95626e+09	8.28037e+09	8.15931e+09	8.81393e+09	8.52964e+09	9.00942e+09	8.97775e+09	8.69554e+09	9.01583e+09	8.84446e+09	9.02117e+09	8.9205e+09	8.85727e+09
L-Proline +1	4.85873e+08	4.46963e+08	4.53692e+08	4.62974e+08	4.69042e+08	4.64139e+08	4.63554e+08	4.25777e+08	4.12389e+08	4.6374e+08	4.43479e+08	4.59693e+08	4.52292e+08	4.88033e+08	4.7037e+08	5.01627e+08	4.98449e+08	4.79601e+08	5.00486e+08	4.92964e+08	5.00991e+08	4.98172e+08	4.89733e+08
L-Proline +2	4.30973e+06	3.6038e+06	4.3671e+06	4.56077e+06	4.28585e+06	4.14586e+06	3.70236e+06	3.39654e+06	3.65486e+06	4.73511e+06	4.04169e+06	4.39624e+06	4.39881e+06	4.36596e+06	3.58144e+06	4.66936e+06	4.3734e+06	4.20983e+06	4.76537e+06	4.44878e+06	3.81946e+06	5.61802e+06	4.24765e+06
L-Proline +3	0	0	0	54672.6	0	0	0	0	0	0	0	0	0	0	0	0	0	0	0	0	0	0	0
L-Proline +4	0	0	0	0	0	0	0	0	0	0	0	0	0	0	0	0	0	0	0	0	0	0	0
L-Proline +5	0	0	0	0	0	0	0	0	0	0	0	0	0	0	0	0	0	0	0	0	0	0	0
L-Serine	6.81325e+08	4.48613e+08	6.43073e+08	4.77593e+08	6.4472e+08	4.77315e+08	6.5543e+08	4.38397e+08	6.23351e+08	4.86098e+08	6.29725e+08	4.52719e+08	6.69278e+08	2.92973e+07	6.59961e+08	3.20297e+07	6.59662e+08	2.93257e+07	6.89858e+08	3.05555e+07	7.04418e+08	3.34307e+07	2.92708e+07
L-Serine +1	1.65892e+07	1.07324e+07	1.49026e+07	1.08605e+07	1.49592e+07	1.09332e+07	1.48086e+07	1.05755e+07	1.45126e+07	1.09039e+07	1.48563e+07	9.94073e+06	1.60921e+07	687658	1.55964e+07	456804	1.5389e+07	831067	1.67753e+07	755347	1.63228e+07	438657	465250
L-Serine +2	0	0	0	41027.5	28009	0	0	73421.6	0	0	131860	60719.8	28443	0	0	43826.5	0	0	0	0	0	0	0
L-Serine +3	0	0	0	0	0	0	0	0	0	0	0	0	0	0	0	0	0	0	0	0	0	0	0
L-Tryptophan	6.99999e+09	6.31924e+09	6.65796e+09	6.58184e+09	6.74819e+09	6.62112e+09	6.81429e+09	6.01165e+09	6.17826e+09	6.60295e+09	6.35362e+09	6.60761e+09	6.45851e+09	6.46239e+09	6.5689e+09	6.62603e+09	6.83325e+09	6.54202e+09	6.8416e+09	6.54099e+09	6.77371e+09	6.5805e+09	6.42805e+09
L-Tryptophan +1	8.22454e+08	7.46993e+08	7.77423e+08	7.7464e+08	7.85738e+08	7.78055e+08	7.99146e+08	7.03412e+08	7.245e+08	7.77639e+08	7.47754e+08	7.72815e+08	7.58796e+08	7.55629e+08	7.73767e+08	7.77107e+08	8.05058e+08	7.64019e+08	7.98298e+08	7.65375e+08	7.97074e+08	7.74789e+08	7.50877e+08
L-Tryptophan +10	0	0	0	0	0	0	0	0	0	0	0	0	0	0	0	0	0	0	0	0	0	0	0
L-Tryptophan +11	0	0	0	0	0	0	0	0	0	0	0	0	0	0	0	0	0	0	0	0	0	0	0
L-Tryptophan +2	2.18112e+07	1.81157e+07	2.09064e+07	2.11433e+07	2.04291e+07	2.26556e+07	2.37035e+07	1.97596e+07	1.89542e+07	2.24445e+07	1.9839e+07	2.18843e+07	2.04591e+07	2.15806e+07	2.17968e+07	2.29369e+07	2.54502e+07	1.99728e+07	2.24964e+07	2.51403e+07	2.48001e+07	2.16823e+07	2.23706e+07
L-Tryptophan +3	57015.4	0	0	0	0	0	106578	0	0	0	0	0	0	156389	0	0	133347	133545	0	0	0	0	0
L-Tryptophan +4	0	0	0	0	0	0	0	0	0	0	0	0	0	0	0	0	0	0	0	0	0	0	0
L-Tryptophan +5	0	0	0	0	0	0	0	0	0	0	0	0	0	0	0	0	0	0	0	0	0	0	0
L-Tryptophan +6	49398.6	42196.9	106797	0	52336.3	0	0	37125.5	0	104692	0	76447.9	0	112685	0	0	114022	0	0	99206.4	0	211251	33311.8
L-Tryptophan +7	0	0	0	0	0	0	0	0	0	0	0	0	0	0	0	0	0	0	0	0	0	0	0
L-Tryptophan +8	0	0	0	0	0	0	0	0	0	0	0	0	0	0	0	0	0	0	0	0	0	0	0
L-Tryptophan +9	0	0	0	0	0	0	44502.6	78577.5	42899.8	81657.4	40787.6	0	0	267463	57917.4	0	0	625429	0	0	0	326818	0
L-Tyrosine	3.83922e+09	3.20353e+09	3.73434e+09	3.30614e+09	3.68023e+09	3.34638e+09	3.6974e+09	2.95923e+09	3.4652e+09	3.32584e+09	3.62829e+09	3.29745e+09	3.95325e+09	3.78749e+07	3.96321e+09	3.84947e+07	3.95766e+09	3.70231e+07	4.05094e+09	4.90559e+07	4.14195e+09	4.06987e+07	4.27371e+07
L-Tyrosine +1	3.67155e+08	3.01504e+08	3.53394e+08	3.11643e+08	3.47146e+08	3.15536e+08	3.47741e+08	2.79373e+08	3.2671e+08	3.15494e+08	3.40485e+08	3.05625e+08	3.77817e+08	2.58062e+06	3.78382e+08	2.64664e+06	3.74045e+08	2.6862e+06	3.84556e+08	3.59293e+06	3.94954e+08	2.9936e+06	2.75706e+06
L-Tyrosine +2	3.79304e+06	2.15012e+06	4.66097e+06	2.28011e+06	2.39292e+06	2.71956e+06	2.2367e+06	2.28169e+06	2.80797e+06	2.30272e+06	2.83314e+06	1.42435e+06	3.22657e+06	0	2.88625e+06	0	4.33362e+06	0	3.05424e+06	0	3.71011e+06	0	0
L-Tyrosine +3	0	0	0	0	0	0	0	0	0	0	0	0	0	0	0	0	0	0	0	0	0	0	0
L-Tyrosine +4	0	0	0	0	0	0	0	0	0	0	0	0	0	0	0	0	0	0	18417.7	0	0	0	21735.1
L-Tyrosine +5	0	0	0	0	0	0	19221.5	0	42162.1	0	0	164276	0	16782.8	0	0	29635.8	0	53809.7	23130.8	0	0	0
L-Tyrosine +6	0	71872.7	0	0	0	22832.4	34150.5	0	25681.3	0	0	0	0	0	0	0	0	0	0	24802	0	0	0
L-Tyrosine +7	0	0	0	0	0	0	0	0	0	0	0	0	0	0	0	0	0	0	0	0	0	0	0
L-Tyrosine +8	0	0	0	0	0	93035.7	0	0	49597.5	0	0	0	0	0	0	0	0	0	278002	0	0	0	0
L-Tyrosine +9	0	622588	0	654249	0	738232	0	570380	0	906761	0	813259	0	0	0	0	0	0	0	0	0	0	0
L-Valine	8.27161e+09	7.60108e+09	7.71739e+09	7.79751e+09	7.95264e+09	7.73182e+09	7.89195e+09	7.10373e+09	7.18577e+09	7.88559e+09	7.67075e+09	7.76641e+09	7.88506e+09	8.22614e+09	8.35822e+09	8.56294e+09	8.59815e+09	8.31386e+09	8.59617e+09	8.4274e+09	8.50196e+09	8.26897e+09	8.3793e+09
L-Valine +1	0	0	0	0	0	0	0	0	0	0	0	0	0	0	0	0	0	0	0	0	0	0	0
L-Valine +2	0	0	0	0	0	0	0	0	0	0	0	0	0	0	0	0	0	0	0	0	0	0	0
L-Valine +3	0	0	0	0	0	0	0	0	0	0	0	0	0	0	0	0	0	0	0	0	0	0	0
L-Valine +4	0	0	0	0	0	0	0	0	0	0	0	0	0	0	0	0	0	0	0	0	0	0	0
L-Valine +5	0	0	0	0	0	0	0	0	0	0	0	0	0	0	0	0	0	0	0	0	0	0	0
Malate	1.14715e+08	9.97825e+07	1.08648e+08	1.02308e+08	1.09728e+08	1.10498e+08	1.05547e+08	1.09253e+08	9.64817e+07	1.06857e+08	1.03408e+08	1.80292e+08	1.02311e+08	1.02737e+08	1.54304e+08	1.03596e+08	1.65611e+08	1.2263e+08	1.20499e+08	1.45793e+08	1.04678e+08	1.19182e+08	1.48708e+08
Malate +1	3.5281e+06	2.90179e+06	3.44348e+06	3.19534e+06	3.37713e+06	3.28315e+06	3.36441e+06	3.38727e+06	2.98046e+06	3.40247e+06	3.24267e+06	5.86932e+06	3.20595e+06	2.94549e+06	4.92341e+06	3.20557e+06	5.12456e+06	3.77246e+06	3.70896e+06	4.43682e+06	3.24657e+06	3.77373e+06	4.54356e+06
Malate +2	0	0	0	0	0	17403.5	0	0	0	0	0	15472.7	0	0	0	0	0	0	0	11733.7	0	0	11638.7
Malate +3	0	0	0	0	0	0	0	0	0	0	0	0	0	0	0	0	0	0	0	0	0	0	18671.4
Malate +4	0	0	0	0	0	0	0	0	0	0	0	0	0	0	0	0	0	0	0	16756.5	0	0	0
phosphoenolpyruvate	19037.8	0	21767.5	0	9776.72	0	6264.47	0	6151.66	0	13410.7	0	66039.4	0	137963	0	111164	0	143702	6083.47	111562	0	13730.6
phosphoenolpyruvate +1	0	0	0	0	0	0	0	0	0	0	0	0	0	0	0	0	0	0	0	0	0	0	0
phosphoenolpyruvate +2	60867	80064.5	62416.2	29413.4	37568.2	45404	66297	9189.43	8313.77	55688.9	25290.9	60023.2	20439.1	62803.6	58466	60342.6	19071.1	67485.1	31540.7	94725.3	44323.4	15507.2	33765.5
phosphoenolpyruvate +3	35071.4	14381.8	16610.5	0	28324.6	12139.8	24541.3	15975	30977.4	37927.7	48384.9	15861	50849.8	1.27536e+06	135837	1.3689e+06	139188	1.30405e+06	173341	1.45283e+06	152641	1.37581e+06	1.37184e+06
Pyruvate	2.51209e+07	3.103e+07	2.45134e+07	3.07154e+07	2.20955e+07	2.97508e+07	2.25722e+07	2.68189e+07	2.28384e+07	3.01958e+07	2.29309e+07	2.90435e+07	2.13178e+07	4.88686e+06	2.25001e+07	4.04353e+06	2.34079e+07	4.94416e+06	2.30411e+07	6.71396e+06	2.3439e+07	4.91991e+06	5.2647e+06
Pyruvate +1	277626	535214	153721	784703	312634	641260	166604	538108	145468	623950	517133	987233	271463	838667	560785	799886	112678	1.05371e+06	138670	792111	485398	1.15564e+06	994680
Pyruvate +2	0	767258	0	1.04506e+06	0	950534	0	1.0623e+06	0	1.03486e+06	0	631186	0	1.68622e+06	0	2.15546e+06	168451	3.0064e+06	378898	2.59987e+06	93425.9	2.5332e+06	2.12184e+06
Pyruvate +3	1.28956e+07	1.01943e+08	1.11413e+07	9.89267e+07	1.19124e+07	9.29124e+07	1.10368e+07	9.46377e+07	1.20046e+07	1.03231e+08	1.0661e+07	9.51142e+07	1.83688e+07	1.469e+08	2.91229e+07	1.4625e+08	2.98972e+07	1.50036e+08	3.06831e+07	1.62956e+08	2.35188e+07	1.62626e+08	1.56054e+08
Succinate	0	0	0	0	0	0	0	0	0	0	0	0	0	0	0	0	0	0	0	0	0	0	0
Succinate +1	0	0	0	0	0	0	0	0	0	0	0	0	0	0	0	0	0	0	0	0	0	0	0
Succinate +2	0	16616.7	0	0	0	0	0	0	0	0	0	0	14211	0	0	0	0	0	0	0	0	0	0
Succinate +3	0	60822.3	0	0	0	24233.7	0	10528.9	0	14773.1	0	0	0	72626.9	0	0	0	0	0	39574.5	0	28953.4	52722.5
Succinate +4	0	19832	0	15780.6	0	0	0	39723.1	0	24498.9	0	0	0	31226.5	22211.4	31613.4	0	61421.3	0	59479.1	0	11435.2	0
